# Supplementary material for: Taxonomic study on fourteen symphytognathid species from Asia (Araneae, Symphytognathidae)
Source: Zookeys. 2021 Nov 19;1072:1–47. doi: 10.3897/zookeys.1072.67935 (PMC8626413; doi:10.3897/zookeys.1072.67935)
Supplement: XML Treatment for Patu [file zookeys.1072.67935-treatment1.xml]

<!DOCTYPE tp:taxon-treatment
  PUBLIC "-//TaxonX//DTD Taxonomic Treatment Publishing DTD v0 20100105//EN" "tax-treatment-NSO.dtd">
<tp:taxon-treatment xmlns:tp="http://www.plazi.org/taxpub"><tp:treatment-meta><kwd-group><label>Taxon classification</label><kwd>
                <named-content content-type="kingdom">Animalia</named-content>
              </kwd><kwd>
                <named-content content-type="order">Araneae</named-content>
              </kwd><kwd>
                <named-content content-type="family">Symphytognathidae</named-content>
              </kwd></kwd-group><mixed-citation publication-type="journal"><person-group><name><surname>Li</surname><given-names>Ya</given-names></name><name><surname>Li</surname><given-names>Shuqiang</given-names></name><name><surname>Lin</surname><given-names>Yucheng</given-names></name></person-group><article-title>Taxonomic study on fourteen symphytognathid species from Asia (<tp:taxon-name><tp:taxon-name-part taxon-name-part-type="order">Araneae</tp:taxon-name-part></tp:taxon-name>, <tp:taxon-name><tp:taxon-name-part taxon-name-part-type="family">Symphytognathidae</tp:taxon-name-part></tp:taxon-name>)</article-title><source>Zookeys</source><day>19</day><month>11</month><year>2021</year><volume>1072</volume><fpage>1</fpage><lpage>47</lpage><pub-id pub-id-type="doi">10.3897/zookeys.1072.67935</pub-id></mixed-citation></tp:treatment-meta><tp:nomenclature><label>Genus</label><tp:taxon-name>
              <object-id xmlns:xlink="http://www.w3.org/1999/xlink" content-type="arpha" xlink:type="simple">4739C1B3-B00F-5DF4-9805-32C80AD75CEC</object-id>
              <tp:taxon-name-part taxon-name-part-type="genus" reg="Patu">Patu</tp:taxon-name-part>
            </tp:taxon-name><tp:taxon-authority>Marples, 1951</tp:taxon-authority><tp:nomenclature-citation-list><tp:nomenclature-citation><tp:taxon-name>
                  <tp:taxon-name-part taxon-name-part-type="genus" reg="Patu">Patu</tp:taxon-name-part>
                </tp:taxon-name><comment>Marples, 1951: 47.</comment></tp:nomenclature-citation><tp:nomenclature-citation><tp:taxon-name>
                  <tp:taxon-name-part taxon-name-part-type="genus" reg="Patu">Patu</tp:taxon-name-part>
                </tp:taxon-name><comment>Forster, 1959: 318.</comment></tp:nomenclature-citation><tp:nomenclature-citation><tp:taxon-name>
                  <tp:taxon-name-part taxon-name-part-type="genus" reg="Patu">Patu</tp:taxon-name-part>
                </tp:taxon-name><comment>Forster &amp; Platnick, 1977: 15.</comment></tp:nomenclature-citation></tp:nomenclature-citation-list></tp:nomenclature><tp:treatment-sec sec-type="type species" id="SECID0ED2AE"><title>Type species.</title><p><italic><tp:taxon-name><tp:taxon-name-part taxon-name-part-type="genus" reg="Patu">Patu</tp:taxon-name-part><tp:taxon-name-part taxon-name-part-type="species" reg="vitiensis">vitiensis</tp:taxon-name-part></tp:taxon-name></italic> Marples, 1951 by original designation, from Fiji.</p></tp:treatment-sec><tp:treatment-sec sec-type="diagnosis" id="SECID0EU2AE"><title>Diagnosis.</title><p><italic><tp:taxon-name><tp:taxon-name-part taxon-name-part-type="genus" reg="Patu">Patu</tp:taxon-name-part></tp:taxon-name></italic> can be distinguished from <italic><tp:taxon-name><tp:taxon-name-part taxon-name-part-type="genus" reg="Anapistula">Anapistula</tp:taxon-name-part></tp:taxon-name></italic> Gertsch, 1941 by having 6 eyes vs. four or lacking and from <italic><tp:taxon-name><tp:taxon-name-part taxon-name-part-type="genus" reg="Anapogonia">Anapogonia</tp:taxon-name-part></tp:taxon-name></italic> Simon, 1905, tentatively placed in <tp:taxon-name><tp:taxon-name-part taxon-name-part-type="family">Symphytognathidae</tp:taxon-name-part></tp:taxon-name> (Platnick and Forster 1989: 76), by the chelicerae fused at the mid-line vs. unfused. <italic><tp:taxon-name><tp:taxon-name-part taxon-name-part-type="genus" reg="Patu">Patu</tp:taxon-name-part></tp:taxon-name></italic> differs from <italic><tp:taxon-name><tp:taxon-name-part taxon-name-part-type="genus" reg="Globignatha">Globignatha</tp:taxon-name-part></tp:taxon-name></italic> Balogh &amp; Loksa, 1968 and <italic><tp:taxon-name><tp:taxon-name-part taxon-name-part-type="genus" reg="Symphytognatha">Symphytognatha</tp:taxon-name-part></tp:taxon-name></italic> Hickman, 1931 by the chelicerae fused only at mid-line vs. almost fully fused, see <xref ref-type="bibr" rid="B10">Lin 2019</xref>: fig. 1H. It differs from <italic><tp:taxon-name><tp:taxon-name-part taxon-name-part-type="genus" reg="Curimagua">Curimagua</tp:taxon-name-part></tp:taxon-name></italic> Forster &amp; Platnick, 1977 by having 6 eyes in diads and the female lacking palps (Fig. <xref ref-type="fig" rid="F8">8A</xref> and <xref ref-type="fig" rid="F8">C</xref>) vs. 6 eyes in triads and female palps reduced to vestiges (<xref ref-type="bibr" rid="B2">Forster and Platnick 1977</xref>: figs 40 and 63). <italic><tp:taxon-name><tp:taxon-name-part taxon-name-part-type="genus" reg="Patu">Patu</tp:taxon-name-part></tp:taxon-name></italic> differs from <italic><tp:taxon-name><tp:taxon-name-part taxon-name-part-type="genus" reg="Iardinis">Iardinis</tp:taxon-name-part></tp:taxon-name></italic> Simon, 1899 (<italic><tp:taxon-name><tp:taxon-name-part taxon-name-part-type="genus" reg="Iardinis">I.</tp:taxon-name-part><tp:taxon-name-part taxon-name-part-type="species" reg="martensi">martensi</tp:taxon-name-part></tp:taxon-name></italic> Brignoli, 1978 from Nepal and <italic><tp:taxon-name><tp:taxon-name-part taxon-name-part-type="genus" reg="Iardinis">I.</tp:taxon-name-part><tp:taxon-name-part taxon-name-part-type="species" reg="mussardi">mussardi</tp:taxon-name-part></tp:taxon-name></italic> Brignoli, 1980 from India) by having clasping spines on tibia II on the male, but lacking in the latter and from <italic><tp:taxon-name><tp:taxon-name-part taxon-name-part-type="genus" reg="Crassignatha">Crassignatha</tp:taxon-name-part></tp:taxon-name></italic> Wunderlich, 1995 and <italic><tp:taxon-name><tp:taxon-name-part taxon-name-part-type="genus" reg="Swilda">Swilda</tp:taxon-name-part></tp:taxon-name></italic> gen. nov. by lacking a latero-posterior abdominal scutum in the male and the rod-shaped or oval spermathecae (Figs <xref ref-type="fig" rid="F1">1C</xref>, <xref ref-type="fig" rid="F9">9F</xref> and <xref ref-type="fig" rid="F10">10G</xref>) vs. having an abdominal scutum and spherical spermathecae (Figs <xref ref-type="fig" rid="F19">19A</xref>, <xref ref-type="fig" rid="F21">21A</xref> and <xref ref-type="fig" rid="F22">22E</xref>; Li, Lin and <xref ref-type="bibr" rid="B8">Li 2020</xref>: figs 16C and 22D). <italic><tp:taxon-name><tp:taxon-name-part taxon-name-part-type="genus" reg="Patu">Patu</tp:taxon-name-part></tp:taxon-name></italic> is similar to <italic><tp:taxon-name><tp:taxon-name-part taxon-name-part-type="genus" reg="Kirinua">Kirinua</tp:taxon-name-part></tp:taxon-name></italic> gen. nov. by the absence of a latero-posterior abdominal scutum in the male and the carapace surface lacking granular or spinous ornaments in both sexes, but it can be distinguished by the male having sulci and pores on the clypeus, rather than a pair of pocket-shaped pits in the latter and the male palpal cymbium lacks accessorial structures (e.g. primary conductor, cymbial process or apophysis); females can be distinguished by having rod-shaped or oval spermathecae rather than spherical or subspherical spermathecae in the latter.</p></tp:treatment-sec><tp:treatment-sec sec-type="description" id="SECID0EZAAG"><title>Description.</title><p>Tiny, total length 0.40–0.80. Carapace round in male, pear-shaped in female dorsally, nearly triangular laterally (Figs <xref ref-type="fig" rid="F6">6A</xref>, <xref ref-type="fig" rid="F2">2D</xref>, <xref ref-type="fig" rid="F8">8A</xref> and <xref ref-type="fig" rid="F8">8D</xref>). Six eyes in 3 diads, ocular base black, AME absent, lateral eyes adjacent, cephalic part raised (Figs <xref ref-type="fig" rid="F2">2C</xref>, <xref ref-type="fig" rid="F2">2F</xref>, <xref ref-type="fig" rid="F8">8C</xref> and <xref ref-type="fig" rid="F8">8F</xref>). Clypeus concave, with modified sulci and pores (fig. 69A–D in <xref ref-type="bibr" rid="B16">Miller et al. 2009</xref>). Female lacking palps. Chelicerae fused at middle, with a single tooth (fig. 69E and F in <xref ref-type="bibr" rid="B16">Miller et al. 2009</xref>). Labium wider than long, fused to sternum (Figs <xref ref-type="fig" rid="F2">2B</xref>, <xref ref-type="fig" rid="F2">2E</xref>, <xref ref-type="fig" rid="F8">8B</xref> and <xref ref-type="fig" rid="F8">8E</xref>). Sternum heart shaped, truncated posteriorly. Male tibia II with 1–2 clasping spines subdistally (Figs <xref ref-type="fig" rid="F1">1C</xref>, <xref ref-type="fig" rid="F2">2C</xref>, <xref ref-type="fig" rid="F6">6C</xref> and <xref ref-type="fig" rid="F8">8C</xref>). Abdomen globular dorsally, subovoid laterally, without latero-posterior abdominal scutum (Figs <xref ref-type="fig" rid="F1">1C</xref>, <xref ref-type="fig" rid="F4">4C</xref> and <xref ref-type="fig" rid="F8">8C</xref>). Spinnerets without annular plates. Colulus absent.</p><p><bold><italic>Male palp</italic></bold> (Figs <xref ref-type="fig" rid="F4">4D, E</xref>, <xref ref-type="fig" rid="F8">8A</xref> and <xref ref-type="fig" rid="F8">B</xref>): bulb nearly ovate, large, not less than ~ ¼ size of carapace. Cymbium membranous, translucent, wrapping around bulb prolaterally, without modified teeth, processes or apophyses. Conductor usually absent (if present, long, finger-like, starting at dorsal side of bulb, close to embolic base, see Figs <xref ref-type="fig" rid="F1">1D</xref> and <xref ref-type="fig" rid="F4">4D</xref>). Tegulum cup shaped, with 1 or 2 protrusions (median apophysis and tegular process) (Figs <xref ref-type="fig" rid="F1">1D</xref>, <xref ref-type="fig" rid="F7">7A</xref> and <xref ref-type="fig" rid="F9">9A</xref>). Embolus long, slender, tubular, coiling into at least 2 loops within tegulum, distal part of embolus embedded inside bulb (Figs <xref ref-type="fig" rid="F3">3A, B</xref>, <xref ref-type="fig" rid="F14">14A and B</xref>) or extends and twists at tip of bulb (Figs <xref ref-type="fig" rid="F1">1D, E</xref>, <xref ref-type="fig" rid="F4">4D, E</xref>, <xref ref-type="fig" rid="F7">7A, B</xref>, <xref ref-type="fig" rid="F9">9A</xref> and <xref ref-type="fig" rid="F9">B</xref>).</p><p><bold><italic>Epigyne</italic></bold> (Figs <xref ref-type="fig" rid="F7">7E, F</xref>, <xref ref-type="fig" rid="F9">9E, F</xref>, <xref ref-type="fig" rid="F14">14D</xref> and <xref ref-type="fig" rid="F9">E</xref>): weakly sclerotised. Scape or parmula short, tongue-shaped or long, finger-like. Spermathecae long, ovate or kidney-shaped, separated by less than 2 lengths. Copulatory openings separated. Copulatory ducts membranous or faintly sclerotised, usually partially or completely surround spermathecae (exceptions are <italic><tp:taxon-name><tp:taxon-name-part taxon-name-part-type="genus" reg="Patu">P.</tp:taxon-name-part><tp:taxon-name-part taxon-name-part-type="species" reg="nigeri">nigeri</tp:taxon-name-part></tp:taxon-name></italic> Lin &amp; S. Li, 2009 and <italic><tp:taxon-name><tp:taxon-name-part taxon-name-part-type="genus" reg="Patu">P.</tp:taxon-name-part><tp:taxon-name-part taxon-name-part-type="species" reg="qiqi">qiqi</tp:taxon-name-part></tp:taxon-name></italic>). Fertilisation ducts short, thin, typically originate from the lateral or anterior side of spermathecae.</p></tp:treatment-sec><tp:treatment-sec sec-type="Composition" id="SECID0EXGAG"><title>Composition.</title><p><italic><tp:taxon-name><tp:taxon-name-part taxon-name-part-type="genus" reg="Patu">Patu</tp:taxon-name-part><tp:taxon-name-part taxon-name-part-type="species" reg="catba">catba</tp:taxon-name-part></tp:taxon-name></italic> sp. nov. (♂), <italic><tp:taxon-name><tp:taxon-name-part taxon-name-part-type="genus" reg="Patu">P.</tp:taxon-name-part><tp:taxon-name-part taxon-name-part-type="species" reg="dakou">dakou</tp:taxon-name-part></tp:taxon-name></italic> sp. nov. (♂♀), <italic><tp:taxon-name><tp:taxon-name-part taxon-name-part-type="genus" reg="Patu">P.</tp:taxon-name-part><tp:taxon-name-part taxon-name-part-type="species" reg="damtao">damtao</tp:taxon-name-part></tp:taxon-name></italic> sp. nov. (♂), <italic><tp:taxon-name><tp:taxon-name-part taxon-name-part-type="genus" reg="Patu">P.</tp:taxon-name-part><tp:taxon-name-part taxon-name-part-type="species" reg="digua">digua</tp:taxon-name-part></tp:taxon-name></italic> Forster &amp; Platnick, 1977 (♂♀), <italic><tp:taxon-name><tp:taxon-name-part taxon-name-part-type="genus" reg="Patu">P.</tp:taxon-name-part><tp:taxon-name-part taxon-name-part-type="species" reg="eberhardi">eberhardi</tp:taxon-name-part></tp:taxon-name></italic> Forster &amp; Platnick, 1977 (♂♀), <italic><tp:taxon-name><tp:taxon-name-part taxon-name-part-type="genus" reg="Patu">P.</tp:taxon-name-part><tp:taxon-name-part taxon-name-part-type="species" reg="jiangzhou">jiangzhou</tp:taxon-name-part></tp:taxon-name></italic> sp. nov. (♀), <italic><tp:taxon-name><tp:taxon-name-part taxon-name-part-type="genus" reg="Patu">P.</tp:taxon-name-part><tp:taxon-name-part taxon-name-part-type="species" reg="jidanweishi">jidanweishi</tp:taxon-name-part></tp:taxon-name></italic> Miller, Griswold &amp; Yin, 2009 (♂♀), <italic><tp:taxon-name><tp:taxon-name-part taxon-name-part-type="genus" reg="Patu">P.</tp:taxon-name-part><tp:taxon-name-part taxon-name-part-type="species" reg="marplesi">marplesi</tp:taxon-name-part></tp:taxon-name></italic> Forster, 1959 (♂), <italic><tp:taxon-name><tp:taxon-name-part taxon-name-part-type="genus" reg="Patu">P.</tp:taxon-name-part><tp:taxon-name-part taxon-name-part-type="species" reg="nagarat">nagarat</tp:taxon-name-part></tp:taxon-name></italic> sp. nov. (♂♀), <italic><tp:taxon-name><tp:taxon-name-part taxon-name-part-type="genus" reg="Patu">P.</tp:taxon-name-part><tp:taxon-name-part taxon-name-part-type="species" reg="nigeri">nigeri</tp:taxon-name-part></tp:taxon-name></italic> (♂♀), <italic><tp:taxon-name><tp:taxon-name-part taxon-name-part-type="genus" reg="Patu">P.</tp:taxon-name-part><tp:taxon-name-part taxon-name-part-type="species" reg="putao">putao</tp:taxon-name-part></tp:taxon-name></italic> sp. nov. (♀), <italic><tp:taxon-name><tp:taxon-name-part taxon-name-part-type="genus" reg="Patu">P.</tp:taxon-name-part><tp:taxon-name-part taxon-name-part-type="species" reg="qiqi">qiqi</tp:taxon-name-part></tp:taxon-name></italic> Miller, Griswold &amp; Yin, 2009 (♂♀), <italic><tp:taxon-name><tp:taxon-name-part taxon-name-part-type="genus" reg="Patu">P.</tp:taxon-name-part><tp:taxon-name-part taxon-name-part-type="species" reg="saladito">saladito</tp:taxon-name-part></tp:taxon-name></italic> Forster &amp; Platnick, 1977 (♀), <italic><tp:taxon-name><tp:taxon-name-part taxon-name-part-type="genus" reg="Patu">P.</tp:taxon-name-part><tp:taxon-name-part taxon-name-part-type="species" reg="samoensis">samoensis</tp:taxon-name-part></tp:taxon-name></italic> Marples, 1951 (♂♀), <italic><tp:taxon-name><tp:taxon-name-part taxon-name-part-type="genus" reg="Patu">P.</tp:taxon-name-part><tp:taxon-name-part taxon-name-part-type="species" reg="silho">silho</tp:taxon-name-part></tp:taxon-name></italic> Saaristo, 1996 (♂♀), <italic><tp:taxon-name><tp:taxon-name-part taxon-name-part-type="genus" reg="Patu">P.</tp:taxon-name-part><tp:taxon-name-part taxon-name-part-type="species" reg="vitiensis">vitiensis</tp:taxon-name-part></tp:taxon-name></italic> Marples, 1951 (♂♀), <italic><tp:taxon-name><tp:taxon-name-part taxon-name-part-type="genus" reg="Patu">P.</tp:taxon-name-part><tp:taxon-name-part taxon-name-part-type="species" reg="woodwardi">woodwardi</tp:taxon-name-part></tp:taxon-name></italic> Forster, 1959 (♂♀) and <italic><tp:taxon-name><tp:taxon-name-part taxon-name-part-type="genus" reg="Patu">P.</tp:taxon-name-part><tp:taxon-name-part taxon-name-part-type="species" reg="xiaoxiao">xiaoxiao</tp:taxon-name-part></tp:taxon-name></italic> Miller, Griswold &amp; Yin, 2009 (♂♀). Li, Lin and <xref ref-type="bibr" rid="B8">Li (2020)</xref> have previously suggested that the other two Asian species, <italic><tp:taxon-name><tp:taxon-name-part taxon-name-part-type="genus" reg="Patu">P.</tp:taxon-name-part><tp:taxon-name-part taxon-name-part-type="species" reg="bispina">bispina</tp:taxon-name-part></tp:taxon-name></italic> Lin, Pham &amp; S. Li, 2009 from Vietnam and <italic><tp:taxon-name><tp:taxon-name-part taxon-name-part-type="genus" reg="Patu">P.</tp:taxon-name-part><tp:taxon-name-part taxon-name-part-type="species" reg="kishidai">kishidai</tp:taxon-name-part></tp:taxon-name></italic> Shinkai, 2009 from Japan, do not belong to this genus and should be transferred to <italic><tp:taxon-name><tp:taxon-name-part taxon-name-part-type="genus" reg="Crassignatha">Crassignatha</tp:taxon-name-part></tp:taxon-name></italic>. Based on the above diagnosis of <italic><tp:taxon-name><tp:taxon-name-part taxon-name-part-type="genus" reg="Patu">Patu</tp:taxon-name-part></tp:taxon-name></italic>, we formally propose two new combinations: <italic><tp:taxon-name><tp:taxon-name-part taxon-name-part-type="genus" reg="Crassignatha">Crassignatha</tp:taxon-name-part><tp:taxon-name-part taxon-name-part-type="species" reg="bispina">bispina</tp:taxon-name-part></tp:taxon-name></italic> comb. nov. and <italic><tp:taxon-name><tp:taxon-name-part taxon-name-part-type="genus" reg="Crassignatha">C.</tp:taxon-name-part><tp:taxon-name-part taxon-name-part-type="species" reg="kishidai">kishidai</tp:taxon-name-part></tp:taxon-name></italic> comb. nov.</p></tp:treatment-sec><tp:treatment-sec sec-type="distribution" id="SECID0EBPAG"><title>Distribution.</title><p>China (Guangxi, Hainan, and Yunnan), Colombia, Fiji, Myanmar, New Guinea, Samoa, Seychelles, Thailand, Vietnam.</p></tp:treatment-sec><tp:treatment-sec sec-type="remarks" id="SECID0EGPAG"><title>Remarks.</title><p>Of the male <italic><tp:taxon-name><tp:taxon-name-part taxon-name-part-type="genus" reg="Patu">Patu</tp:taxon-name-part></tp:taxon-name></italic> species described here, the embolus is either embedded within the tegulum or not, the conductor is present or absent and the tegular process is present or absent. The similarities of the palps are the nearly ovate bulb and the cymbium lacking any teeth, processes or apophyses. In the females, the epigyne and vulva distinctly differ in the type, shape and size of posterior process of the epigyne (scape or parmula) and in the texture, length and course of the copulatory ducts. The similarities of the vulvae are the ovate or short, club-shaped spermathecae.</p></tp:treatment-sec><tp:treatment-sec><!--Section generated to contain objects referenced in tp:taxon-treatment.--><fig id="F8" position="float" orientation="portrait"><object-id xmlns:xlink="http://www.w3.org/1999/xlink" content-type="doi" xlink:type="simple">10.3897/zookeys.1072.67935.figure8</object-id><object-id xmlns:xlink="http://www.w3.org/1999/xlink" content-type="arpha" xlink:type="simple">B6A52F41-05CE-5273-94DD-D5DDD28624F6</object-id><label>Figure 8.</label><caption><p><italic><tp:taxon-name><tp:taxon-name-part taxon-name-part-type="genus" reg="Patu">Patu</tp:taxon-name-part><tp:taxon-name-part taxon-name-part-type="species" reg="nagarat">nagarat</tp:taxon-name-part></tp:taxon-name></italic> sp. nov. <bold>A</bold> male habitus, dorsal <bold>B</bold> male habitus, ventral <bold>C</bold> male habitus, lateral <bold>D</bold> female habitus, dorsal <bold>E</bold> female habitus, ventral <bold>F</bold> female habitus, lateral. Abbreviation: <abbrev xmlns:xlink="http://www.w3.org/1999/xlink" xlink:title="male clasping spines on tibia II" id="ABBRID0EBNAI" xlink:type="simple">TS</abbrev> = male clasping spines on tibia II. Scale bars: 0.50 (<bold>A–F</bold>).</p></caption><graphic xmlns:xlink="http://www.w3.org/1999/xlink" xlink:href="zookeys-1072-001-g008.jpg" position="float" orientation="portrait" xlink:type="simple" id="oo_612450.jpg"><uri content-type="original_file" xlink:type="simple">https://binary.pensoft.net/fig/612450</uri></graphic></fig><fig id="F1" position="float" orientation="portrait"><object-id xmlns:xlink="http://www.w3.org/1999/xlink" content-type="doi" xlink:type="simple">10.3897/zookeys.1072.67935.figure1</object-id><object-id xmlns:xlink="http://www.w3.org/1999/xlink" content-type="arpha" xlink:type="simple">2F0F4A75-580A-54DD-A21A-EB895ACC14F2</object-id><label>Figure 1.</label><caption><p><italic><tp:taxon-name><tp:taxon-name-part taxon-name-part-type="genus" reg="Patu">Patu</tp:taxon-name-part><tp:taxon-name-part taxon-name-part-type="species" reg="catba">catba</tp:taxon-name-part></tp:taxon-name></italic> sp. nov. <bold>A</bold> male habitus, dorsal <bold>B</bold> male habitus, ventral <bold>C</bold> male habitus, lateral <bold>D</bold> male palp, prolateral <bold>E</bold> male palp, retrolateral. Abbreviations: <abbrev xmlns:xlink="http://www.w3.org/1999/xlink" xlink:title="conductor" id="ABBRID0EWUAG" xlink:type="simple">Co</abbrev> = conductor; <abbrev xmlns:xlink="http://www.w3.org/1999/xlink" xlink:title="cymbium" id="ABBRID0E1UAG" xlink:type="simple">Cy</abbrev> = cymbium; E = embolus; <abbrev xmlns:xlink="http://www.w3.org/1999/xlink" xlink:title="femur" id="ABBRID0E5UAG" xlink:type="simple">Fe</abbrev> = femur; <abbrev xmlns:xlink="http://www.w3.org/1999/xlink" xlink:title="median apophysis" id="ABBRID0ECVAG" xlink:type="simple">MA</abbrev> = median apophysis; <abbrev xmlns:xlink="http://www.w3.org/1999/xlink" xlink:title="patella" id="ABBRID0EGVAG" xlink:type="simple">Pa</abbrev> = patella; T = tegulum; <abbrev xmlns:xlink="http://www.w3.org/1999/xlink" xlink:title="tibia" id="ABBRID0EKVAG" xlink:type="simple">Ti</abbrev> = tibia; <abbrev xmlns:xlink="http://www.w3.org/1999/xlink" xlink:title="male clasping spines on tibia II" id="ABBRID0EOVAG" xlink:type="simple">TS</abbrev> = male clasping spines on tibia II. Scale bars: 0.50 (<bold>A–C</bold>); 0.10 (<bold>D, E</bold>).</p></caption><graphic xmlns:xlink="http://www.w3.org/1999/xlink" xlink:href="zookeys-1072-001-g001.jpg" position="float" orientation="portrait" xlink:type="simple" id="oo_612443.jpg"><uri content-type="original_file" xlink:type="simple">https://binary.pensoft.net/fig/612443</uri></graphic></fig><fig id="F9" position="float" orientation="portrait"><object-id xmlns:xlink="http://www.w3.org/1999/xlink" content-type="doi" xlink:type="simple">10.3897/zookeys.1072.67935.figure9</object-id><object-id xmlns:xlink="http://www.w3.org/1999/xlink" content-type="arpha" xlink:type="simple">20CC94CA-3A93-5FDC-8ED0-A3D454584914</object-id><label>Figure 9.</label><caption><p><italic><tp:taxon-name><tp:taxon-name-part taxon-name-part-type="genus" reg="Patu">Patu</tp:taxon-name-part><tp:taxon-name-part taxon-name-part-type="species" reg="nagarat">nagarat</tp:taxon-name-part></tp:taxon-name></italic> sp. nov. <bold>A</bold> male palp, prolateral <bold>B</bold> male palp, retrolateral <bold>C</bold> epigyne, ventral <bold>D</bold> epigyne, lateral <bold>E</bold> vulva, ventral <bold>F</bold> vulva, dorsal. Abbreviations: <abbrev xmlns:xlink="http://www.w3.org/1999/xlink" xlink:title="copulatory ducts" id="ABBRID0ELOAI" xlink:type="simple">CD</abbrev> = copulatory ducts; <abbrev xmlns:xlink="http://www.w3.org/1999/xlink" xlink:title="copulatory opening" id="ABBRID0EPOAI" xlink:type="simple">CO</abbrev> = copulatory opening; <abbrev xmlns:xlink="http://www.w3.org/1999/xlink" xlink:title="cymbium" id="ABBRID0ETOAI" xlink:type="simple">Cy</abbrev> = cymbium; E = embolus; <abbrev xmlns:xlink="http://www.w3.org/1999/xlink" xlink:title="fertilisation ducts" id="ABBRID0EXOAI" xlink:type="simple">FD</abbrev> = fertilisation ducts; <abbrev xmlns:xlink="http://www.w3.org/1999/xlink" xlink:title="femur" id="ABBRID0E2OAI" xlink:type="simple">Fe</abbrev> = femur; <abbrev xmlns:xlink="http://www.w3.org/1999/xlink" xlink:title="median apophysis" id="ABBRID0E6OAI" xlink:type="simple">MA</abbrev> = median apophysis; <abbrev xmlns:xlink="http://www.w3.org/1999/xlink" xlink:title="patella" id="ABBRID0EDPAI" xlink:type="simple">Pa</abbrev> = patella; <abbrev xmlns:xlink="http://www.w3.org/1999/xlink" xlink:title="parmula" id="ABBRID0EHPAI" xlink:type="simple">Pl</abbrev> = parmula; S = spermathecae; T = tegulum; <abbrev xmlns:xlink="http://www.w3.org/1999/xlink" xlink:title="tibia" id="ABBRID0ELPAI" xlink:type="simple">Ti</abbrev> = tibia; <abbrev xmlns:xlink="http://www.w3.org/1999/xlink" xlink:title="tegular process" id="ABBRID0EPPAI" xlink:type="simple">TP</abbrev> = tegular process. Scale bars: 0.10 (<bold>A–F</bold>).</p></caption><graphic xmlns:xlink="http://www.w3.org/1999/xlink" xlink:href="zookeys-1072-001-g009.jpg" position="float" orientation="portrait" xlink:type="simple" id="oo_612451.jpg"><uri content-type="original_file" xlink:type="simple">https://binary.pensoft.net/fig/612451</uri></graphic></fig><fig id="F10" position="float" orientation="portrait"><object-id xmlns:xlink="http://www.w3.org/1999/xlink" content-type="doi" xlink:type="simple">10.3897/zookeys.1072.67935.figure10</object-id><object-id xmlns:xlink="http://www.w3.org/1999/xlink" content-type="arpha" xlink:type="simple">3E88B4A9-6BFC-50EB-B9FD-F0C3DB2EAF88</object-id><label>Figure 10.</label><caption><p><italic><tp:taxon-name><tp:taxon-name-part taxon-name-part-type="genus" reg="Patu">Patu</tp:taxon-name-part><tp:taxon-name-part taxon-name-part-type="species" reg="nigeri">nigeri</tp:taxon-name-part></tp:taxon-name></italic><bold>A</bold> female habitus, dorsal <bold>B</bold> female habitus, ventral <bold>C</bold> female habitus, lateral <bold>D</bold> epigyne, ventral <bold>E</bold> epigyne, lateral <bold>F</bold> vulva, ventral <bold>G</bold> vulva, dorsal. Abbreviations: <abbrev xmlns:xlink="http://www.w3.org/1999/xlink" xlink:title="copulatory ducts" id="ABBRID0EQ5AI" xlink:type="simple">CD</abbrev> = copulatory ducts; <abbrev xmlns:xlink="http://www.w3.org/1999/xlink" xlink:title="copulatory opening" id="ABBRID0EU5AI" xlink:type="simple">CO</abbrev> = copulatory opening; <abbrev xmlns:xlink="http://www.w3.org/1999/xlink" xlink:title="fertilisation ducts" id="ABBRID0EY5AI" xlink:type="simple">FD</abbrev> = fertilisation ducts; <abbrev xmlns:xlink="http://www.w3.org/1999/xlink" xlink:title="parmula" id="ABBRID0E35AI" xlink:type="simple">Pl</abbrev> = parmula; S = spermathecae. Scale bars: 0.50 (<bold>A–C</bold>); 0.10 (<bold>D–G</bold>).</p></caption><graphic xmlns:xlink="http://www.w3.org/1999/xlink" xlink:href="zookeys-1072-001-g010.jpg" position="float" orientation="portrait" xlink:type="simple" id="oo_612452.jpg"><uri content-type="original_file" xlink:type="simple">https://binary.pensoft.net/fig/612452</uri></graphic></fig><fig id="F19" position="float" orientation="portrait"><object-id xmlns:xlink="http://www.w3.org/1999/xlink" content-type="doi" xlink:type="simple">10.3897/zookeys.1072.67935.figure19</object-id><object-id xmlns:xlink="http://www.w3.org/1999/xlink" content-type="arpha" xlink:type="simple">E782D942-F7A2-59E8-AE1D-892099AEFE50</object-id><label>Figure 19.</label><caption><p><italic><tp:taxon-name><tp:taxon-name-part taxon-name-part-type="genus" reg="Swilda">Swilda</tp:taxon-name-part><tp:taxon-name-part taxon-name-part-type="species" reg="longtou">longtou</tp:taxon-name-part></tp:taxon-name></italic><bold>A</bold> male habitus, dorsal <bold>B</bold> male habitus, ventral <bold>C</bold> male habitus, lateral <bold>D</bold> female habitus, dorsal <bold>E</bold> female habitus, ventral <bold>F</bold> female habitus, lateral. Abbreviation: <abbrev xmlns:xlink="http://www.w3.org/1999/xlink" xlink:title="male clasping spines on tibia II" id="ABBRID0ETODI" xlink:type="simple">TS</abbrev> = male clasping spines on tibia II. Scale bars: 0.50 (<bold>A–F</bold>).</p></caption><graphic xmlns:xlink="http://www.w3.org/1999/xlink" xlink:href="zookeys-1072-001-g019.jpg" position="float" orientation="portrait" xlink:type="simple" id="oo_612461.jpg"><uri content-type="original_file" xlink:type="simple">https://binary.pensoft.net/fig/612461</uri></graphic></fig><fig id="F21" position="float" orientation="portrait"><object-id xmlns:xlink="http://www.w3.org/1999/xlink" content-type="doi" xlink:type="simple">10.3897/zookeys.1072.67935.figure21</object-id><object-id xmlns:xlink="http://www.w3.org/1999/xlink" content-type="arpha" xlink:type="simple">3E563CD2-FD63-5C09-A110-358BD6DDF3B8</object-id><label>Figure 21.</label><caption><p><italic><tp:taxon-name><tp:taxon-name-part taxon-name-part-type="genus" reg="Swilda">Swilda</tp:taxon-name-part><tp:taxon-name-part taxon-name-part-type="species" reg="spinathoraxi">spinathoraxi</tp:taxon-name-part></tp:taxon-name></italic><bold>A</bold> male habitus, dorsal <bold>B</bold> male habitus, ventral <bold>C</bold> male habitus, lateral <bold>D</bold> female habitus, dorsal <bold>E</bold> female habitus, ventral <bold>F</bold> female habitus, lateral. Abbreviation: <abbrev xmlns:xlink="http://www.w3.org/1999/xlink" xlink:title="male clasping spines on tibia II" id="ABBRID0EXRAK" xlink:type="simple">TS</abbrev> = male clasping spines on tibia II. Scale bars: 0.50 (<bold>A–F</bold>).</p></caption><graphic xmlns:xlink="http://www.w3.org/1999/xlink" xlink:href="zookeys-1072-001-g021.jpg" position="float" orientation="portrait" xlink:type="simple" id="oo_612463.jpg"><uri content-type="original_file" xlink:type="simple">https://binary.pensoft.net/fig/612463</uri></graphic></fig><fig id="F22" position="float" orientation="portrait"><object-id xmlns:xlink="http://www.w3.org/1999/xlink" content-type="doi" xlink:type="simple">10.3897/zookeys.1072.67935.figure22</object-id><object-id xmlns:xlink="http://www.w3.org/1999/xlink" content-type="arpha" xlink:type="simple">31BF5A98-C57D-5279-B460-8B94AB7DFAA5</object-id><label>Figure 22.</label><caption><p><italic><tp:taxon-name><tp:taxon-name-part taxon-name-part-type="genus" reg="Swilda">Swilda</tp:taxon-name-part><tp:taxon-name-part taxon-name-part-type="species" reg="spinathoraxi">spinathoraxi</tp:taxon-name-part></tp:taxon-name></italic><bold>A</bold> male palp, prolateral <bold>B</bold> male palp, retrolateral <bold>C</bold> epigyne, ventral <bold>D</bold> vulva, ventral <bold>E</bold> vulva, dorsal. Abbreviations: <abbrev xmlns:xlink="http://www.w3.org/1999/xlink" xlink:title="cymbial apophysis" id="ABBRID0EKTAK" xlink:type="simple">CA</abbrev> = cymbial apophysis; <abbrev xmlns:xlink="http://www.w3.org/1999/xlink" xlink:title="copulatory ducts" id="ABBRID0EOTAK" xlink:type="simple">CD</abbrev> = copulatory ducts; <abbrev xmlns:xlink="http://www.w3.org/1999/xlink" xlink:title="conductor" id="ABBRID0ESTAK" xlink:type="simple">Co</abbrev> = conductor; <abbrev xmlns:xlink="http://www.w3.org/1999/xlink" xlink:title="copulatory opening" id="ABBRID0EWTAK" xlink:type="simple">CO</abbrev> = copulatory opening; <abbrev xmlns:xlink="http://www.w3.org/1999/xlink" xlink:title="cymbium" id="ABBRID0E1TAK" xlink:type="simple">Cy</abbrev> = cymbium; <abbrev xmlns:xlink="http://www.w3.org/1999/xlink" xlink:title="proximal cymbial process" id="ABBRID0E5TAK" xlink:type="simple">CP1</abbrev> = proximal cymbial process; <abbrev xmlns:xlink="http://www.w3.org/1999/xlink" xlink:title="distal cymbial process" id="ABBRID0ECUAK" xlink:type="simple">CP2</abbrev> = distal cymbial process; E = embolus; <abbrev xmlns:xlink="http://www.w3.org/1999/xlink" xlink:title="fertilisation ducts" id="ABBRID0EGUAK" xlink:type="simple">FD</abbrev> = fertilisation ducts; <abbrev xmlns:xlink="http://www.w3.org/1999/xlink" xlink:title="femur" id="ABBRID0EKUAK" xlink:type="simple">Fe</abbrev> = femur; <abbrev xmlns:xlink="http://www.w3.org/1999/xlink" xlink:title="median apophysis" id="ABBRID0EOUAK" xlink:type="simple">MA</abbrev> = median apophysis; <abbrev xmlns:xlink="http://www.w3.org/1999/xlink" xlink:title="patella" id="ABBRID0ESUAK" xlink:type="simple">Pa</abbrev> = patella; S = spermathecae; T = tegulum; <abbrev xmlns:xlink="http://www.w3.org/1999/xlink" xlink:title="tibia" id="ABBRID0EWUAK" xlink:type="simple">Ti</abbrev> = tibia. Scale bars: 0.10 (<bold>A–E</bold>).</p></caption><graphic xmlns:xlink="http://www.w3.org/1999/xlink" xlink:href="zookeys-1072-001-g022.jpg" position="float" orientation="portrait" xlink:type="simple" id="oo_612464.jpg"><uri content-type="original_file" xlink:type="simple">https://binary.pensoft.net/fig/612464</uri></graphic></fig><fig id="F6" position="float" orientation="portrait"><object-id xmlns:xlink="http://www.w3.org/1999/xlink" content-type="doi" xlink:type="simple">10.3897/zookeys.1072.67935.figure6</object-id><object-id xmlns:xlink="http://www.w3.org/1999/xlink" content-type="arpha" xlink:type="simple">7138BFCE-7CB4-5476-8674-66105803AEFE</object-id><label>Figure 6.</label><caption><p><italic><tp:taxon-name><tp:taxon-name-part taxon-name-part-type="genus" reg="Patu">Patu</tp:taxon-name-part><tp:taxon-name-part taxon-name-part-type="species" reg="jidanweishi">jidanweishi</tp:taxon-name-part></tp:taxon-name></italic><bold>A</bold> male habitus, dorsal <bold>B</bold> male habitus, ventral <bold>C</bold> male habitus, lateral <bold>D</bold> female habitus, dorsal <bold>E</bold> female habitus, ventral <bold>F</bold> female habitus, lateral. Abbreviation: <abbrev xmlns:xlink="http://www.w3.org/1999/xlink" xlink:title="male clasping spines on tibia II" id="ABBRID0EACAI" xlink:type="simple">TS</abbrev> = male clasping spines on tibia II. Scale bars: 0.50 (<bold>A–F</bold>).</p></caption><graphic xmlns:xlink="http://www.w3.org/1999/xlink" xlink:href="zookeys-1072-001-g006.jpg" position="float" orientation="portrait" xlink:type="simple" id="oo_612448.jpg"><uri content-type="original_file" xlink:type="simple">https://binary.pensoft.net/fig/612448</uri></graphic></fig><fig id="F2" position="float" orientation="portrait"><object-id xmlns:xlink="http://www.w3.org/1999/xlink" content-type="doi" xlink:type="simple">10.3897/zookeys.1072.67935.figure2</object-id><object-id xmlns:xlink="http://www.w3.org/1999/xlink" content-type="arpha" xlink:type="simple">9E4C518A-5526-5854-A0EF-5FD57EB759F5</object-id><label>Figure 2.</label><caption><p><italic><tp:taxon-name><tp:taxon-name-part taxon-name-part-type="genus" reg="Patu">Patu</tp:taxon-name-part><tp:taxon-name-part taxon-name-part-type="species" reg="dakou">dakou</tp:taxon-name-part></tp:taxon-name></italic> sp. nov. <bold>A</bold> male habitus, dorsal <bold>B</bold> male habitus, ventral <bold>C</bold> male habitus, lateral <bold>D</bold> female habitus, dorsal <bold>E</bold> female habitus, ventral <bold>F</bold> female habitus, lateral. Abbreviation: <abbrev xmlns:xlink="http://www.w3.org/1999/xlink" xlink:title="male clasping spines on tibia II" id="ABBRID0ETABG" xlink:type="simple">TS</abbrev> = male clasping spines on tibia II. Scale bars: 0.50 (<bold>A–F</bold>).</p></caption><graphic xmlns:xlink="http://www.w3.org/1999/xlink" xlink:href="zookeys-1072-001-g002.jpg" position="float" orientation="portrait" xlink:type="simple" id="oo_612444.jpg"><uri content-type="original_file" xlink:type="simple">https://binary.pensoft.net/fig/612444</uri></graphic></fig><fig id="F4" position="float" orientation="portrait"><object-id xmlns:xlink="http://www.w3.org/1999/xlink" content-type="doi" xlink:type="simple">10.3897/zookeys.1072.67935.figure4</object-id><object-id xmlns:xlink="http://www.w3.org/1999/xlink" content-type="arpha" xlink:type="simple">BB565E04-3171-54D7-9CC6-28C029584AA6</object-id><label>Figure 4.</label><caption><p><italic><tp:taxon-name><tp:taxon-name-part taxon-name-part-type="genus" reg="Patu">Patu</tp:taxon-name-part><tp:taxon-name-part taxon-name-part-type="species" reg="damtao">damtao</tp:taxon-name-part></tp:taxon-name></italic> sp. nov. <bold>A</bold> male habitus, dorsal <bold>B</bold> male habitus, ventral <bold>C</bold> male habitus, lateral <bold>D</bold> male palp, prolateral <bold>E</bold> male left palp, retrolateral. Abbreviations: <abbrev xmlns:xlink="http://www.w3.org/1999/xlink" xlink:title="conductor" id="ABBRID0EIKBG" xlink:type="simple">Co</abbrev> = conductor; <abbrev xmlns:xlink="http://www.w3.org/1999/xlink" xlink:title="cymbium" id="ABBRID0EMKBG" xlink:type="simple">Cy</abbrev> = cymbium; E = embolus; <abbrev xmlns:xlink="http://www.w3.org/1999/xlink" xlink:title="patella" id="ABBRID0EQKBG" xlink:type="simple">Pa</abbrev> = patella; T = tegulum; <abbrev xmlns:xlink="http://www.w3.org/1999/xlink" xlink:title="tibia" id="ABBRID0EUKBG" xlink:type="simple">Ti</abbrev> = tibia; <abbrev xmlns:xlink="http://www.w3.org/1999/xlink" xlink:title="male clasping spines on tibia II" id="ABBRID0EYKBG" xlink:type="simple">TS</abbrev> = male clasping spines on tibia II. Scale bars: 0.50 (<bold>A–C</bold>); 0.10 (<bold>D, E</bold>).</p></caption><graphic xmlns:xlink="http://www.w3.org/1999/xlink" xlink:href="zookeys-1072-001-g004.jpg" position="float" orientation="portrait" xlink:type="simple" id="oo_612446.jpg"><uri content-type="original_file" xlink:type="simple">https://binary.pensoft.net/fig/612446</uri></graphic></fig><fig id="F7" position="float" orientation="portrait"><object-id xmlns:xlink="http://www.w3.org/1999/xlink" content-type="doi" xlink:type="simple">10.3897/zookeys.1072.67935.figure7</object-id><object-id xmlns:xlink="http://www.w3.org/1999/xlink" content-type="arpha" xlink:type="simple">67D4E9C7-3BE9-5759-A1AF-00188222577C</object-id><label>Figure 7.</label><caption><p><italic><tp:taxon-name><tp:taxon-name-part taxon-name-part-type="genus" reg="Patu">Patu</tp:taxon-name-part><tp:taxon-name-part taxon-name-part-type="species" reg="jidanweishi">jidanweishi</tp:taxon-name-part></tp:taxon-name></italic><bold>A</bold> male palp, prolateral <bold>B</bold> male palp, retrolateral <bold>C</bold> epigyne, ventral <bold>D</bold> epigyne, lateral <bold>E</bold> vulva, ventral <bold>F</bold> vulva, dorsal. Abbreviations: <abbrev xmlns:xlink="http://www.w3.org/1999/xlink" xlink:title="copulatory ducts" id="ABBRID0EKDAI" xlink:type="simple">CD</abbrev> = copulatory ducts; <abbrev xmlns:xlink="http://www.w3.org/1999/xlink" xlink:title="cymbium" id="ABBRID0EODAI" xlink:type="simple">Cy</abbrev> = cymbium; E = embolus; <abbrev xmlns:xlink="http://www.w3.org/1999/xlink" xlink:title="fertilisation ducts" id="ABBRID0ESDAI" xlink:type="simple">FD</abbrev> = fertilisation ducts; <abbrev xmlns:xlink="http://www.w3.org/1999/xlink" xlink:title="femur" id="ABBRID0EWDAI" xlink:type="simple">Fe</abbrev> = femur; <abbrev xmlns:xlink="http://www.w3.org/1999/xlink" xlink:title="patella" id="ABBRID0E1DAI" xlink:type="simple">Pa</abbrev> = patella; S = spermathecae; <abbrev xmlns:xlink="http://www.w3.org/1999/xlink" xlink:title="scape" id="ABBRID0E5DAI" xlink:type="simple">Sp</abbrev> = scape; T = tegulum; <abbrev xmlns:xlink="http://www.w3.org/1999/xlink" xlink:title="tibia" id="ABBRID0ECEAI" xlink:type="simple">Ti</abbrev> = tibia; <abbrev xmlns:xlink="http://www.w3.org/1999/xlink" xlink:title="tegular process" id="ABBRID0EGEAI" xlink:type="simple">TP</abbrev> = tegular process. Scale bars: 0.10 (<bold>A–F</bold>).</p></caption><graphic xmlns:xlink="http://www.w3.org/1999/xlink" xlink:href="zookeys-1072-001-g007.jpg" position="float" orientation="portrait" xlink:type="simple" id="oo_612449.jpg"><uri content-type="original_file" xlink:type="simple">https://binary.pensoft.net/fig/612449</uri></graphic></fig><fig id="F3" position="float" orientation="portrait"><object-id xmlns:xlink="http://www.w3.org/1999/xlink" content-type="doi" xlink:type="simple">10.3897/zookeys.1072.67935.figure3</object-id><object-id xmlns:xlink="http://www.w3.org/1999/xlink" content-type="arpha" xlink:type="simple">90A8DD24-1E8D-567A-9F52-9A29DC33A9D0</object-id><label>Figure 3.</label><caption><p><italic><tp:taxon-name><tp:taxon-name-part taxon-name-part-type="genus" reg="Patu">Patu</tp:taxon-name-part><tp:taxon-name-part taxon-name-part-type="species" reg="dakou">dakou</tp:taxon-name-part></tp:taxon-name></italic> sp. nov. <bold>A</bold> male palp, prolateral <bold>B</bold> male palp, retrolateral <bold>C</bold> epigyne, ventral <bold>D</bold> epigyne, lateral <bold>E</bold> vulva, ventral <bold>F</bold> vulva, dorsal. Abbreviations: <abbrev xmlns:xlink="http://www.w3.org/1999/xlink" xlink:title="copulatory ducts" id="ABBRID0EUDBG" xlink:type="simple">CD</abbrev> = copulatory ducts; <abbrev xmlns:xlink="http://www.w3.org/1999/xlink" xlink:title="copulatory opening" id="ABBRID0EYDBG" xlink:type="simple">CO</abbrev> = copulatory opening; <abbrev xmlns:xlink="http://www.w3.org/1999/xlink" xlink:title="cymbium" id="ABBRID0E3DBG" xlink:type="simple">Cy</abbrev> = cymbium; E = embolus; <abbrev xmlns:xlink="http://www.w3.org/1999/xlink" xlink:title="fertilisation ducts" id="ABBRID0EAEBG" xlink:type="simple">FD</abbrev> = fertilisation ducts; <abbrev xmlns:xlink="http://www.w3.org/1999/xlink" xlink:title="femur" id="ABBRID0EEEBG" xlink:type="simple">Fe</abbrev> = femur; <abbrev xmlns:xlink="http://www.w3.org/1999/xlink" xlink:title="median apophysis" id="ABBRID0EIEBG" xlink:type="simple">MA</abbrev> = median apophysis; <abbrev xmlns:xlink="http://www.w3.org/1999/xlink" xlink:title="patella" id="ABBRID0EMEBG" xlink:type="simple">Pa</abbrev> = patella; <abbrev xmlns:xlink="http://www.w3.org/1999/xlink" xlink:title="parmula" id="ABBRID0EQEBG" xlink:type="simple">Pl</abbrev> = parmula; S = spermathecae; T = tegulum; <abbrev xmlns:xlink="http://www.w3.org/1999/xlink" xlink:title="tibia" id="ABBRID0EUEBG" xlink:type="simple">Ti</abbrev> = tibia. Scale bars: 0.10 (<bold>A–F</bold>).</p></caption><graphic xmlns:xlink="http://www.w3.org/1999/xlink" xlink:href="zookeys-1072-001-g003.jpg" position="float" orientation="portrait" xlink:type="simple" id="oo_612445.jpg"><uri content-type="original_file" xlink:type="simple">https://binary.pensoft.net/fig/612445</uri></graphic></fig><fig id="F14" position="float" orientation="portrait"><object-id xmlns:xlink="http://www.w3.org/1999/xlink" content-type="doi" xlink:type="simple">10.3897/zookeys.1072.67935.figure14</object-id><object-id xmlns:xlink="http://www.w3.org/1999/xlink" content-type="arpha" xlink:type="simple">38F4B17C-CED3-58B6-971B-EADE5165E7CD</object-id><label>Figure 14.</label><caption><p><italic><tp:taxon-name><tp:taxon-name-part taxon-name-part-type="genus" reg="Patu">Patu</tp:taxon-name-part><tp:taxon-name-part taxon-name-part-type="species" reg="xiaoxiao">xiaoxiao</tp:taxon-name-part></tp:taxon-name></italic><bold>A</bold> male palp, prolateral <bold>B</bold> male palp, retrolateral <bold>C</bold> epigyne, ventral <bold>D</bold> vulva, ventral <bold>E</bold> vulva, dorsal. Abbreviations: <abbrev xmlns:xlink="http://www.w3.org/1999/xlink" xlink:title="copulatory ducts" id="ABBRID0EE4BI" xlink:type="simple">CD</abbrev> = copulatory ducts; <abbrev xmlns:xlink="http://www.w3.org/1999/xlink" xlink:title="conductor" id="ABBRID0EI4BI" xlink:type="simple">Co</abbrev> = conductor; <abbrev xmlns:xlink="http://www.w3.org/1999/xlink" xlink:title="copulatory opening" id="ABBRID0EM4BI" xlink:type="simple">CO</abbrev> = copulatory opening; E = embolus; <abbrev xmlns:xlink="http://www.w3.org/1999/xlink" xlink:title="fertilisation ducts" id="ABBRID0EQ4BI" xlink:type="simple">FD</abbrev> = fertilisation ducts; <abbrev xmlns:xlink="http://www.w3.org/1999/xlink" xlink:title="femur" id="ABBRID0EU4BI" xlink:type="simple">Fe</abbrev> = femur; <abbrev xmlns:xlink="http://www.w3.org/1999/xlink" xlink:title="median apophysis" id="ABBRID0EY4BI" xlink:type="simple">MA</abbrev> = median apophysis; <abbrev xmlns:xlink="http://www.w3.org/1999/xlink" xlink:title="patella" id="ABBRID0E34BI" xlink:type="simple">Pa</abbrev> = patella; <abbrev xmlns:xlink="http://www.w3.org/1999/xlink" xlink:title="parmula" id="ABBRID0EA5BI" xlink:type="simple">Pl</abbrev> = parmula; S = spermathecae; T = tegulum; <abbrev xmlns:xlink="http://www.w3.org/1999/xlink" xlink:title="tibia" id="ABBRID0EE5BI" xlink:type="simple">Ti</abbrev> = tibia; <abbrev xmlns:xlink="http://www.w3.org/1999/xlink" xlink:title="tegular process" id="ABBRID0EI5BI" xlink:type="simple">TP</abbrev> = tegular process. Scale bars: 0.10 (<bold>A–E</bold>).</p></caption><graphic xmlns:xlink="http://www.w3.org/1999/xlink" xlink:href="zookeys-1072-001-g014.jpg" position="float" orientation="portrait" xlink:type="simple" id="oo_612456.jpg"><uri content-type="original_file" xlink:type="simple">https://binary.pensoft.net/fig/612456</uri></graphic></fig></tp:treatment-sec><ref-list><ref id="B10"><mixed-citation xmlns:xlink="http://www.w3.org/1999/xlink" xlink:type="simple"><person-group><name name-style="western"><surname>Lin</surname><given-names>Y</given-names></name></person-group> (<year>2019</year>) <article-title>First report of the spider genus <italic><tp:taxon-name><tp:taxon-name-part taxon-name-part-type="genus">Symphytognatha</tp:taxon-name-part></tp:taxon-name></italic> from Asia (<tp:taxon-name><tp:taxon-name-part taxon-name-part-type="order">Araneae</tp:taxon-name-part></tp:taxon-name>, <tp:taxon-name><tp:taxon-name-part taxon-name-part-type="family">Symphytognathidae</tp:taxon-name-part></tp:taxon-name>).</article-title><source>Zootaxa</source><volume>4638</volume>(<issue>2</issue>): <fpage>291</fpage>–<lpage>295</lpage>. <ext-link xlink:type="simple" ext-link-type="doi" xlink:href="10.11646/zootaxa.4638.2.8">https://doi.org/10.11646/zootaxa.4638.2.8</ext-link></mixed-citation></ref><ref id="B2"><mixed-citation xmlns:xlink="http://www.w3.org/1999/xlink" xlink:type="simple"><person-group><name name-style="western"><surname>Forster</surname><given-names>RR</given-names></name><name name-style="western"><surname>Platnick</surname><given-names>NI</given-names></name></person-group> (<year>1977</year>) <article-title>A review of the spider family <tp:taxon-name><tp:taxon-name-part taxon-name-part-type="family">Symphytognathidae</tp:taxon-name-part></tp:taxon-name> (<tp:taxon-name><tp:taxon-name-part taxon-name-part-type="class">Arachnida</tp:taxon-name-part></tp:taxon-name>, <tp:taxon-name><tp:taxon-name-part taxon-name-part-type="order">Araneae</tp:taxon-name-part></tp:taxon-name>).</article-title><source>American Museum Novitates</source><volume>2619</volume>: <fpage>1</fpage>–<lpage>29</lpage>.</mixed-citation></ref><ref id="B8"><mixed-citation xmlns:xlink="http://www.w3.org/1999/xlink" xlink:type="simple"><person-group><name name-style="western"><surname>Li</surname><given-names>S</given-names></name></person-group> (<year>2020</year>) <article-title>Spider taxonomy for an advanced China.</article-title><source>Zoological Systematics</source><volume>45</volume>(<issue>2</issue>): <fpage>73</fpage>–<lpage>77</lpage>. <ext-link xlink:type="simple" ext-link-type="doi" xlink:href="10.11865/zs.202011">https://doi.org/10.11865/zs.202011</ext-link></mixed-citation></ref><ref id="B16"><mixed-citation xmlns:xlink="http://www.w3.org/1999/xlink" xlink:type="simple"><person-group><name name-style="western"><surname>Miller</surname><given-names>JA</given-names></name><name name-style="western"><surname>Griswold</surname><given-names>CE</given-names></name><name name-style="western"><surname>Yin</surname><given-names>CM</given-names></name></person-group> (<year>2009</year>) <article-title>The symphytognathoid spiders of the Gaoligongshan, Yunnan, China (<tp:taxon-name><tp:taxon-name-part taxon-name-part-type="order">Araneae</tp:taxon-name-part></tp:taxon-name>, <tp:taxon-name><tp:taxon-name-part taxon-name-part-type="superfamily">Araneoidea</tp:taxon-name-part></tp:taxon-name>): Systematics and diversity of micro-orbweavers.</article-title><source>ZooKeys</source><volume>11</volume>: <fpage>9</fpage>–<lpage>195</lpage>. <ext-link xlink:type="simple" ext-link-type="doi" xlink:href="10.3897/zookeys.11.160Rivera-Quiroz">https://doi.org/10.3897/zookeys.11.160Rivera-Quiroz</ext-link> FA, Petcharad B, Miller JA (2021) First records and three new species of the family <tp:taxon-name><tp:taxon-name-part taxon-name-part-type="family">Symphytognathidae</tp:taxon-name-part></tp:taxon-name> (<tp:taxon-name><tp:taxon-name-part taxon-name-part-type="class">Arachnida</tp:taxon-name-part></tp:taxon-name>, <tp:taxon-name><tp:taxon-name-part taxon-name-part-type="order">Araneae</tp:taxon-name-part></tp:taxon-name>) from Thailand, and the circumscription of the genus <italic><tp:taxon-name><tp:taxon-name-part taxon-name-part-type="genus">Crassignatha</tp:taxon-name-part></tp:taxon-name></italic> Wunderlich, 1995. ZooKeys 1012: 21–53. <ext-link xlink:type="simple" ext-link-type="doi" xlink:href="10.3897/zookeys.1012.57047">https://doi.org/10.3897/zookeys.1012.57047</ext-link></mixed-citation></ref></ref-list></tp:taxon-treatment>
