# Supplementary material for: Taxonomic study on fourteen symphytognathid species from Asia (Araneae, Symphytognathidae)
Source: Zookeys. 2021 Nov 19;1072:1–47. doi: 10.3897/zookeys.1072.67935 (PMC8626413; doi:10.3897/zookeys.1072.67935)
Supplement: XML Treatment for Patu catba [file zookeys.1072.67935-treatment2.xml]

<!DOCTYPE tp:taxon-treatment
  PUBLIC "-//TaxonX//DTD Taxonomic Treatment Publishing DTD v0 20100105//EN" "tax-treatment-NSO.dtd">
<tp:taxon-treatment xmlns:tp="http://www.plazi.org/taxpub"><tp:treatment-meta><kwd-group><label>Taxon classification</label><kwd>
                <named-content content-type="kingdom">Animalia</named-content>
              </kwd><kwd>
                <named-content content-type="order">Araneae</named-content>
              </kwd><kwd>
                <named-content content-type="family">Symphytognathidae</named-content>
              </kwd></kwd-group><mixed-citation publication-type="journal"><person-group><name><surname>Li</surname><given-names>Ya</given-names></name><name><surname>Li</surname><given-names>Shuqiang</given-names></name><name><surname>Lin</surname><given-names>Yucheng</given-names></name></person-group><article-title>Taxonomic study on fourteen symphytognathid species from Asia (<tp:taxon-name><tp:taxon-name-part taxon-name-part-type="order">Araneae</tp:taxon-name-part></tp:taxon-name>, <tp:taxon-name><tp:taxon-name-part taxon-name-part-type="family">Symphytognathidae</tp:taxon-name-part></tp:taxon-name>)</article-title><source>Zookeys</source><day>19</day><month>11</month><year>2021</year><volume>1072</volume><fpage>1</fpage><lpage>47</lpage><pub-id pub-id-type="doi">10.3897/zookeys.1072.67935</pub-id></mixed-citation></tp:treatment-meta><tp:nomenclature><tp:taxon-name>
              <object-id xmlns:xlink="http://www.w3.org/1999/xlink" content-type="arpha" xlink:type="simple">5F15398C-0954-536E-A91B-9FC6613E300C</object-id>
              <tp:taxon-name-part taxon-name-part-type="genus" reg="Patu">Patu</tp:taxon-name-part>
              <tp:taxon-name-part taxon-name-part-type="species" reg="catba">catba</tp:taxon-name-part>
              <object-id xmlns:xlink="http://www.w3.org/1999/xlink" content-type="zoobank" xlink:type="simple">http://zoobank.org/2CB7474E-ACD6-410C-8344-E507BDC06219</object-id>
            </tp:taxon-name><tp:taxon-authority>S. Li &amp; Lin</tp:taxon-authority><tp:taxon-status xmlns:xlink="http://www.w3.org/1999/xlink" xlink:type="simple">sp. nov.</tp:taxon-status><xref ref-type="fig" rid="F1">Figures 1</xref><xref ref-type="fig" rid="F23">, 23</xref></tp:nomenclature><tp:treatment-sec sec-type="type material" id="SECID0EERAG"><title>Type material.</title><p><bold><italic>Holotype</italic></bold> ♂ (<named-content xmlns:xlink="http://www.w3.org/1999/xlink" content-type="dwc:institutional_code" xlink:type="simple">IZCAS</named-content>-Ar 41036) <bold>Vietnam</bold>: Cat Ba National Park, Hai Phong Province, in leaf litter of natural forest (<named-content xmlns:xlink="http://www.w3.org/1999/xlink" content-type="dwc:verbatimCoordinates" xlink:type="simple"><named-content content-type="geo-json" specific-use="{&#34;type&#34;:&#34;Point&#34;,&#34;coordinates&#34;:[107.003530,20.801330]}" id="NCID0E3RAG" xlink:type="simple">20.80133°N, 107.00353°E</named-content></named-content>; 116 m alt.), 23.IX.2007, D. Pham leg.</p></tp:treatment-sec><tp:treatment-sec sec-type="etymology" id="SECID0EBSAG"><title>Etymology.</title><p>The specific epithet derives from the type locality; noun in apposition.</p></tp:treatment-sec><tp:treatment-sec sec-type="diagnosis" id="SECID0EGSAG"><title>Diagnosis.</title><p>This new species differs from other <italic><tp:taxon-name><tp:taxon-name-part taxon-name-part-type="genus" reg="Patu">Patu</tp:taxon-name-part></tp:taxon-name></italic> species with the exception of <italic><tp:taxon-name><tp:taxon-name-part taxon-name-part-type="genus" reg="Patu">P.</tp:taxon-name-part><tp:taxon-name-part taxon-name-part-type="species" reg="damtao">damtao</tp:taxon-name-part></tp:taxon-name></italic> sp. nov. by having a long, sclerotised conductor dorsally on the bulb (Figs <xref ref-type="fig" rid="F1">1D</xref> and <xref ref-type="fig" rid="F4">4D</xref>). It can be distinguished from <italic><tp:taxon-name><tp:taxon-name-part taxon-name-part-type="genus" reg="Patu">P.</tp:taxon-name-part><tp:taxon-name-part taxon-name-part-type="species" reg="damtao">damtao</tp:taxon-name-part></tp:taxon-name></italic> sp. nov. by the blunt conductor swollen basally, the shorter embolus forming no more than one loop and the presence of a median apophysis (Fig. <xref ref-type="fig" rid="F1">1D</xref> and <xref ref-type="fig" rid="F1">E</xref>) vs. a sharp conductor constricted basally, a longer embolus forming more than one loop and the absence of a median apophysis (Fig. <xref ref-type="fig" rid="F4">4D</xref> and <xref ref-type="fig" rid="F4">E</xref>).</p><fig id="F1" position="float" orientation="portrait"><object-id xmlns:xlink="http://www.w3.org/1999/xlink" content-type="doi" xlink:type="simple">10.3897/zookeys.1072.67935.figure1</object-id><object-id xmlns:xlink="http://www.w3.org/1999/xlink" content-type="arpha" xlink:type="simple">2F0F4A75-580A-54DD-A21A-EB895ACC14F2</object-id><label>Figure 1.</label><caption><p><italic><tp:taxon-name><tp:taxon-name-part taxon-name-part-type="genus" reg="Patu">Patu</tp:taxon-name-part><tp:taxon-name-part taxon-name-part-type="species" reg="catba">catba</tp:taxon-name-part></tp:taxon-name></italic> sp. nov. <bold>A</bold> male habitus, dorsal <bold>B</bold> male habitus, ventral <bold>C</bold> male habitus, lateral <bold>D</bold> male palp, prolateral <bold>E</bold> male palp, retrolateral. Abbreviations: <abbrev xmlns:xlink="http://www.w3.org/1999/xlink" xlink:title="conductor" id="ABBRID0EWUAG" xlink:type="simple">Co</abbrev> = conductor; <abbrev xmlns:xlink="http://www.w3.org/1999/xlink" xlink:title="cymbium" id="ABBRID0E1UAG" xlink:type="simple">Cy</abbrev> = cymbium; E = embolus; <abbrev xmlns:xlink="http://www.w3.org/1999/xlink" xlink:title="femur" id="ABBRID0E5UAG" xlink:type="simple">Fe</abbrev> = femur; <abbrev xmlns:xlink="http://www.w3.org/1999/xlink" xlink:title="median apophysis" id="ABBRID0ECVAG" xlink:type="simple">MA</abbrev> = median apophysis; <abbrev xmlns:xlink="http://www.w3.org/1999/xlink" xlink:title="patella" id="ABBRID0EGVAG" xlink:type="simple">Pa</abbrev> = patella; T = tegulum; <abbrev xmlns:xlink="http://www.w3.org/1999/xlink" xlink:title="tibia" id="ABBRID0EKVAG" xlink:type="simple">Ti</abbrev> = tibia; <abbrev xmlns:xlink="http://www.w3.org/1999/xlink" xlink:title="male clasping spines on tibia II" id="ABBRID0EOVAG" xlink:type="simple">TS</abbrev> = male clasping spines on tibia II. Scale bars: 0.50 (<bold>A–C</bold>); 0.10 (<bold>D, E</bold>).</p></caption><graphic xmlns:xlink="http://www.w3.org/1999/xlink" xlink:href="zookeys-1072-001-g001.jpg" position="float" orientation="portrait" xlink:type="simple" id="oo_612443.jpg"><uri content-type="original_file" xlink:type="simple">https://binary.pensoft.net/fig/612443</uri></graphic></fig></tp:treatment-sec><tp:treatment-sec sec-type="description" id="SECID0E2VAG"><title>Description.</title><p><bold>Male</bold> (<named-content xmlns:xlink="http://www.w3.org/1999/xlink" content-type="dwc:institutional_code" xlink:type="simple">IZCAS</named-content>-Ar 41036). Total length 0.56. Carapace 0.24 long, 0.28 wide, 0.32 high. Clypeus 0.14 high. Sternum 0.16 long, 0.16 wide. Abdomen 0.40 long, 0.36 wide, 0.40 high. Length of legs: I 0.74 (0.20, 0.10, 0.16, 0.12, 0.16); II 0.66 (0.20, 0.10, 0.12, 0.10, 0.14); III 0.50 (0.12, 0.08, 0.08, 0.08, 0.14); IV 0.56 (0.12, 0.10, 0.12, 0.10, 0.12).</p><p><bold>Somatic characters</bold> (Fig. <xref ref-type="fig" rid="F1">1A–C</xref>). <bold><italic>Colouration</italic></bold>: carapace brown, nut brown at margins, ocular base black, thoracic region reticulated medially. Chelicerae, endites and labium dark brownish. Sternum nut brown. Legs brownish to dark yellow, except femur I yellow. Abdomen brown and grey, with dense, light dots. <bold><italic>Prosoma</italic></bold>: carapace wider than long, nearly pyriform. Eyes with ocular tubercles, <abbrev xmlns:xlink="http://www.w3.org/1999/xlink" xlink:title="posterior median eyes" id="ABBRID0EZWAG" xlink:type="simple">PME</abbrev> &gt; <abbrev xmlns:xlink="http://www.w3.org/1999/xlink" xlink:title="anterior lateral eyes" id="ABBRID0E4WAG" xlink:type="simple">ALE</abbrev> &gt; <abbrev xmlns:xlink="http://www.w3.org/1999/xlink" xlink:title="posterior lateral eyes" id="ABBRID0EBXAG" xlink:type="simple">PLE</abbrev>, <abbrev xmlns:xlink="http://www.w3.org/1999/xlink" xlink:title="anterior lateral eyes" id="ABBRID0EFXAG" xlink:type="simple">ALE</abbrev> protruded, <abbrev xmlns:xlink="http://www.w3.org/1999/xlink" xlink:title="posterior eye row" id="ABBRID0EJXAG" xlink:type="simple">PER</abbrev> recurved. Sternum slightly swollen, smooth and glossy, sparsely punctate. <bold><italic>Legs</italic></bold>: with 1 dorso-distal seta on each patella and 1 seta on each tibia sub-proximally. Tibia II with 2 subdisto-ventral clasping spines. <bold><italic>Opisthosoma</italic></bold>: dorsally rounded, laterally nearly ovoid. Spinnerets brown, darker at edges.</p><p><bold><italic>Palp</italic></bold> (Fig. <xref ref-type="fig" rid="F1">1D</xref> and <xref ref-type="fig" rid="F1">E</xref>): large, ~ ⅓ size of carapace. Femur slightly swollen, patella ~ ½ length of tibia, tibia flat. Cymbium translucent, membranous, surrounds bulb prolaterally, with a finger-like extension, with 2 distal, long setae. Bulb subovate. Tegulum smooth. Median apophysis short, not extending beyond apex of bulb. Conductor long, finger-like, sclerotised, basally swollen, distally blunt. Embolus ca. 2× length of conductor, ribbon-like, middle portion embedded in tegulum, distal portion looped at the apex of bulb.</p><p><bold>Female.</bold> Unknown.</p></tp:treatment-sec><tp:treatment-sec sec-type="distribution" id="SECID0ECYAG"><title>Distribution.</title><p>Vietnam (Fig. <xref ref-type="fig" rid="F23">23</xref>).</p></tp:treatment-sec><tp:treatment-sec><!--Section generated to contain objects referenced in tp:taxon-treatment.--><fig id="F23" position="float" orientation="portrait"><object-id xmlns:xlink="http://www.w3.org/1999/xlink" content-type="doi" xlink:type="simple">10.3897/zookeys.1072.67935.figure23</object-id><object-id xmlns:xlink="http://www.w3.org/1999/xlink" content-type="arpha" xlink:type="simple">AA075F02-BF5C-50E0-9B73-59E9F1368418</object-id><label>Figure 23.</label><caption><p>Distribution records of fourteen species of genera <italic><tp:taxon-name><tp:taxon-name-part taxon-name-part-type="genus" reg="Patu">Patu</tp:taxon-name-part></tp:taxon-name></italic>, <italic><tp:taxon-name><tp:taxon-name-part taxon-name-part-type="genus" reg="Kirinua">Kirinua</tp:taxon-name-part></tp:taxon-name></italic> gen. nov. and <italic><tp:taxon-name><tp:taxon-name-part taxon-name-part-type="genus" reg="Swilda">Swilda</tp:taxon-name-part></tp:taxon-name></italic> gen. nov. in Asia <bold>1</bold><italic><tp:taxon-name><tp:taxon-name-part taxon-name-part-type="genus" reg="Patu">P.</tp:taxon-name-part><tp:taxon-name-part taxon-name-part-type="species" reg="catba">catba</tp:taxon-name-part></tp:taxon-name></italic> sp. nov. <bold>2</bold><italic><tp:taxon-name><tp:taxon-name-part taxon-name-part-type="genus" reg="Patu">P.</tp:taxon-name-part><tp:taxon-name-part taxon-name-part-type="species" reg="dakou">dakou</tp:taxon-name-part></tp:taxon-name></italic> sp. nov. <bold>3</bold><italic><tp:taxon-name><tp:taxon-name-part taxon-name-part-type="genus" reg="Patu">P.</tp:taxon-name-part><tp:taxon-name-part taxon-name-part-type="species" reg="damtao">damtao</tp:taxon-name-part></tp:taxon-name></italic> sp. nov. <bold>4</bold><italic><tp:taxon-name><tp:taxon-name-part taxon-name-part-type="genus" reg="Patu">P.</tp:taxon-name-part><tp:taxon-name-part taxon-name-part-type="species" reg="jiangzhou">jiangzhou</tp:taxon-name-part></tp:taxon-name></italic> sp. nov. <bold>5</bold><italic><tp:taxon-name><tp:taxon-name-part taxon-name-part-type="genus" reg="Patu">P.</tp:taxon-name-part><tp:taxon-name-part taxon-name-part-type="species" reg="jidanweishi">jidanweishi</tp:taxon-name-part></tp:taxon-name></italic><bold>6</bold><italic><tp:taxon-name><tp:taxon-name-part taxon-name-part-type="genus" reg="Patu">P.</tp:taxon-name-part><tp:taxon-name-part taxon-name-part-type="species" reg="nagarat">nagarat</tp:taxon-name-part></tp:taxon-name></italic> sp. nov. <bold>7</bold><italic><tp:taxon-name><tp:taxon-name-part taxon-name-part-type="genus" reg="Patu">P.</tp:taxon-name-part><tp:taxon-name-part taxon-name-part-type="species" reg="nigeri">nigeri</tp:taxon-name-part></tp:taxon-name></italic><bold>8</bold><italic><tp:taxon-name><tp:taxon-name-part taxon-name-part-type="genus" reg="Patu">P.</tp:taxon-name-part><tp:taxon-name-part taxon-name-part-type="species" reg="putao">putao</tp:taxon-name-part></tp:taxon-name></italic> sp. nov. <bold>9</bold><italic><tp:taxon-name><tp:taxon-name-part taxon-name-part-type="genus" reg="Patu">P.</tp:taxon-name-part><tp:taxon-name-part taxon-name-part-type="species" reg="qiqi">qiqi</tp:taxon-name-part></tp:taxon-name></italic><bold>10</bold><italic><tp:taxon-name><tp:taxon-name-part taxon-name-part-type="genus" reg="Patu">P.</tp:taxon-name-part><tp:taxon-name-part taxon-name-part-type="species" reg="xiaoxiao">xiaoxiao</tp:taxon-name-part></tp:taxon-name></italic><bold>11</bold><italic><tp:taxon-name><tp:taxon-name-part taxon-name-part-type="genus" reg="Kirinua">K.</tp:taxon-name-part><tp:taxon-name-part taxon-name-part-type="species" reg="maguai">maguai</tp:taxon-name-part></tp:taxon-name></italic> sp. nov. <bold>12</bold><italic><tp:taxon-name><tp:taxon-name-part taxon-name-part-type="genus" reg="Kirinua">K.</tp:taxon-name-part><tp:taxon-name-part taxon-name-part-type="species" reg="yangshuo">yangshuo</tp:taxon-name-part></tp:taxon-name></italic> sp. nov. <bold>13</bold><italic><tp:taxon-name><tp:taxon-name-part taxon-name-part-type="genus" reg="Swilda">S.</tp:taxon-name-part><tp:taxon-name-part taxon-name-part-type="species" reg="longtou">longtou</tp:taxon-name-part></tp:taxon-name></italic><bold>14</bold><italic><tp:taxon-name><tp:taxon-name-part taxon-name-part-type="genus" reg="Swilda">S.</tp:taxon-name-part><tp:taxon-name-part taxon-name-part-type="species" reg="spinathoraxi">spinathoraxi.</tp:taxon-name-part></tp:taxon-name></italic></p></caption><graphic xmlns:xlink="http://www.w3.org/1999/xlink" xlink:href="zookeys-1072-001-g023.jpg" position="float" orientation="portrait" xlink:type="simple" id="oo_612465.jpg"><uri content-type="original_file" xlink:type="simple">https://binary.pensoft.net/fig/612465</uri></graphic></fig><fig id="F4" position="float" orientation="portrait"><object-id xmlns:xlink="http://www.w3.org/1999/xlink" content-type="doi" xlink:type="simple">10.3897/zookeys.1072.67935.figure4</object-id><object-id xmlns:xlink="http://www.w3.org/1999/xlink" content-type="arpha" xlink:type="simple">BB565E04-3171-54D7-9CC6-28C029584AA6</object-id><label>Figure 4.</label><caption><p><italic><tp:taxon-name><tp:taxon-name-part taxon-name-part-type="genus" reg="Patu">Patu</tp:taxon-name-part><tp:taxon-name-part taxon-name-part-type="species" reg="damtao">damtao</tp:taxon-name-part></tp:taxon-name></italic> sp. nov. <bold>A</bold> male habitus, dorsal <bold>B</bold> male habitus, ventral <bold>C</bold> male habitus, lateral <bold>D</bold> male palp, prolateral <bold>E</bold> male left palp, retrolateral. Abbreviations: <abbrev xmlns:xlink="http://www.w3.org/1999/xlink" xlink:title="conductor" id="ABBRID0EIKBG" xlink:type="simple">Co</abbrev> = conductor; <abbrev xmlns:xlink="http://www.w3.org/1999/xlink" xlink:title="cymbium" id="ABBRID0EMKBG" xlink:type="simple">Cy</abbrev> = cymbium; E = embolus; <abbrev xmlns:xlink="http://www.w3.org/1999/xlink" xlink:title="patella" id="ABBRID0EQKBG" xlink:type="simple">Pa</abbrev> = patella; T = tegulum; <abbrev xmlns:xlink="http://www.w3.org/1999/xlink" xlink:title="tibia" id="ABBRID0EUKBG" xlink:type="simple">Ti</abbrev> = tibia; <abbrev xmlns:xlink="http://www.w3.org/1999/xlink" xlink:title="male clasping spines on tibia II" id="ABBRID0EYKBG" xlink:type="simple">TS</abbrev> = male clasping spines on tibia II. Scale bars: 0.50 (<bold>A–C</bold>); 0.10 (<bold>D, E</bold>).</p></caption><graphic xmlns:xlink="http://www.w3.org/1999/xlink" xlink:href="zookeys-1072-001-g004.jpg" position="float" orientation="portrait" xlink:type="simple" id="oo_612446.jpg"><uri content-type="original_file" xlink:type="simple">https://binary.pensoft.net/fig/612446</uri></graphic></fig></tp:treatment-sec></tp:taxon-treatment>
