# Supplementary material for: Taxonomic study on fourteen symphytognathid species from Asia (Araneae, Symphytognathidae)
Source: Zookeys. 2021 Nov 19;1072:1–47. doi: 10.3897/zookeys.1072.67935 (PMC8626413; doi:10.3897/zookeys.1072.67935)
Supplement: XML Treatment for Patu dakou [file zookeys.1072.67935-treatment3.xml]

<!DOCTYPE tp:taxon-treatment
  PUBLIC "-//TaxonX//DTD Taxonomic Treatment Publishing DTD v0 20100105//EN" "tax-treatment-NSO.dtd">
<tp:taxon-treatment xmlns:tp="http://www.plazi.org/taxpub"><tp:treatment-meta><kwd-group><label>Taxon classification</label><kwd>
                <named-content content-type="kingdom">Animalia</named-content>
              </kwd><kwd>
                <named-content content-type="order">Araneae</named-content>
              </kwd><kwd>
                <named-content content-type="family">Symphytognathidae</named-content>
              </kwd></kwd-group><mixed-citation publication-type="journal"><person-group><name><surname>Li</surname><given-names>Ya</given-names></name><name><surname>Li</surname><given-names>Shuqiang</given-names></name><name><surname>Lin</surname><given-names>Yucheng</given-names></name></person-group><article-title>Taxonomic study on fourteen symphytognathid species from Asia (<tp:taxon-name><tp:taxon-name-part taxon-name-part-type="order">Araneae</tp:taxon-name-part></tp:taxon-name>, <tp:taxon-name><tp:taxon-name-part taxon-name-part-type="family">Symphytognathidae</tp:taxon-name-part></tp:taxon-name>)</article-title><source>Zookeys</source><day>19</day><month>11</month><year>2021</year><volume>1072</volume><fpage>1</fpage><lpage>47</lpage><pub-id pub-id-type="doi">10.3897/zookeys.1072.67935</pub-id></mixed-citation></tp:treatment-meta><tp:nomenclature><tp:taxon-name>
              <object-id xmlns:xlink="http://www.w3.org/1999/xlink" content-type="arpha" xlink:type="simple">4B95E1F1-6C7D-5BAB-9791-600E173269D0</object-id>
              <tp:taxon-name-part taxon-name-part-type="genus" reg="Patu">Patu</tp:taxon-name-part>
              <tp:taxon-name-part taxon-name-part-type="species" reg="dakou">dakou</tp:taxon-name-part>
              <object-id xmlns:xlink="http://www.w3.org/1999/xlink" content-type="zoobank" xlink:type="simple">http://zoobank.org/6F994EA1-BBCC-4226-9C71-1ECF912D901B</object-id>
            </tp:taxon-name><tp:taxon-authority>S. Li &amp; Lin</tp:taxon-authority><tp:taxon-status xmlns:xlink="http://www.w3.org/1999/xlink" xlink:type="simple">sp. nov.</tp:taxon-status><xref ref-type="fig" rid="F2">Figures 2</xref><xref ref-type="fig" rid="F3">, 3</xref><xref ref-type="fig" rid="F23">, 23</xref></tp:nomenclature><tp:treatment-sec sec-type="type material" id="SECID0EB1AG"><title>Type material.</title><p><bold><italic>Holotype</italic></bold> ♂ (<abbrev xmlns:xlink="http://www.w3.org/1999/xlink" content-type="institution" xlink:title="Natural History Museum of Sichuan University, Chengdu, China" id="ABBRID0EM1AG" xlink:type="simple">NHMSU</abbrev> Ar 132) and <bold><italic>paratypes</italic></bold> 2♂ 7♀ (<abbrev xmlns:xlink="http://www.w3.org/1999/xlink" content-type="institution" xlink:title="Natural History Museum of Sichuan University, Chengdu, China" id="ABBRID0EU1AG" xlink:type="simple">NHMSU</abbrev> Ar 133–141) <bold>China</bold>: Yunnan Province, Longling County, Zhen’an Township, Bangbie Village at stream at 6.8 km on S317 Road, shaded embankments along stream, dusting webs in understorey (<named-content xmlns:xlink="http://www.w3.org/1999/xlink" content-type="dwc:verbatimCoordinates" xlink:type="simple"><named-content content-type="geo-json" specific-use="{&#34;type&#34;:&#34;Point&#34;,&#34;coordinates&#34;:[98.832800,24.813330]}" id="NCID0E51AG" xlink:type="simple">24.81333°N, 98.83280°E</named-content></named-content>; 1560 m alt.), 22.VIII.2018, Y. Lin et al. leg.; 1♂ (<abbrev xmlns:xlink="http://www.w3.org/1999/xlink" content-type="institution" xlink:title="Natural History Museum of Sichuan University, Chengdu, China" id="ABBRID0ED2AG" xlink:type="simple">NHMSU</abbrev>-HA135) and 1♀ (<abbrev xmlns:xlink="http://www.w3.org/1999/xlink" content-type="institution" xlink:title="Natural History Museum of Sichuan University, Chengdu, China" id="ABBRID0EI2AG" xlink:type="simple">NHMSU</abbrev>-HA135) used for sequencing, GenBank: <ext-link xmlns:xlink="http://www.w3.org/1999/xlink" ext-link-type="gen" xlink:href="MW970248" xlink:type="simple">MW970248</ext-link> and <ext-link xmlns:xlink="http://www.w3.org/1999/xlink" ext-link-type="gen" xlink:href="MW970247" xlink:type="simple">MW970247</ext-link>, same data as for preceding.</p></tp:treatment-sec><tp:treatment-sec sec-type="etymology" id="SECID0EX2AG"><title>Etymology.</title><p>Formed from the Chinese word (dà kŏu), referring to the large copulatory opening of the epigyne (Fig. <xref ref-type="fig" rid="F3">3C</xref> and <xref ref-type="fig" rid="F3">E</xref>); noun.</p></tp:treatment-sec><tp:treatment-sec sec-type="diagnosis" id="SECID0EB3AG"><title>Diagnosis.</title><p>The new species differs from other congeners with the exception of <italic><tp:taxon-name><tp:taxon-name-part taxon-name-part-type="genus" reg="Patu">P.</tp:taxon-name-part><tp:taxon-name-part taxon-name-part-type="species" reg="nigeri">nigeri</tp:taxon-name-part></tp:taxon-name></italic> by the embolus completely encased in the tegulum, the knob-shaped parmula and the proximal position of the copulatory ducts forming a pair of horn-like structures (Fig. <xref ref-type="fig" rid="F3">3A–F</xref>). The male of <italic><tp:taxon-name><tp:taxon-name-part taxon-name-part-type="genus" reg="Patu">P.</tp:taxon-name-part><tp:taxon-name-part taxon-name-part-type="species" reg="dakou">dakou</tp:taxon-name-part></tp:taxon-name></italic> sp. nov. is similar to that of <italic><tp:taxon-name><tp:taxon-name-part taxon-name-part-type="genus" reg="Patu">P.</tp:taxon-name-part><tp:taxon-name-part taxon-name-part-type="species" reg="nigeri">nigeri</tp:taxon-name-part></tp:taxon-name></italic>, but it can be distinguished by the more basal position of the embolus (Fig. <xref ref-type="fig" rid="F3">3A</xref> and <xref ref-type="fig" rid="F3">B</xref> vs. fig. 4A and B in <xref ref-type="bibr" rid="B11">Lin and Li 2009</xref>). The female is similar to that of <italic><tp:taxon-name><tp:taxon-name-part taxon-name-part-type="genus" reg="Patu">P.</tp:taxon-name-part><tp:taxon-name-part taxon-name-part-type="species" reg="nagarat">nagarat</tp:taxon-name-part></tp:taxon-name></italic> sp. nov. in the configuration of the vulva, but it differs by the nearly adjacent spermathecae, the knob-shaped parmula and the fertilisation ducts originating from the anterior side of the spermathecae vs. separated spermathecae, a triangular parmula and the fertilisation ducts originating laterally on the spermathecae (Fig. <xref ref-type="fig" rid="F3">3D–F</xref> vs. Fig. <xref ref-type="fig" rid="F9">9D–F</xref>).</p></tp:treatment-sec><tp:treatment-sec sec-type="description" id="SECID0EH5AG"><title>Description.</title><p><bold>Male</bold> (<abbrev xmlns:xlink="http://www.w3.org/1999/xlink" content-type="institution" xlink:title="Natural History Museum of Sichuan University, Chengdu, China" id="ABBRID0EP5AG" xlink:type="simple">NHMSU</abbrev> Ar 132). Total length 0.56. Carapace 0.28 long, 0.28 wide, 0.28 high. Clypeus 0.08 high. Sternum 0.20 long, 0.20 wide. Abdomen 0.36 long, 0.40 wide, 0.36 high. Length of legs: I 0.80 (0.20, 0.06, 0.24, 0.12, 0.18); II 0.64 (0.12, 0.06, 0.16, 0.14, 0.16); III 0.46 (0.12, 0.06, 0.10, 0.08, 0.10); IV 0.58 (0.16, 0.10, 0.12, 0.08, 0.12).</p><p><bold>Somatic characters</bold> (Fig. <xref ref-type="fig" rid="F2">2A–C</xref>). <bold><italic>Colouration</italic></bold>: carapace dark grey, darker on thoracic margin and centre. Chelicerae, endites and labium black. Sternum black. Legs light brown, with black pigmentation. Abdomen charcoal grey, dorsally lighter than ventrally, with irregular light spots. <bold><italic>Prosoma</italic></bold>: carapace as long as wide, dorsally rounded, laterally conical. <abbrev xmlns:xlink="http://www.w3.org/1999/xlink" xlink:title="anterior lateral eyes" id="ABBRID0EC6AG" xlink:type="simple">ALE</abbrev> protruded, <abbrev xmlns:xlink="http://www.w3.org/1999/xlink" xlink:title="posterior eye row" id="ABBRID0EG6AG" xlink:type="simple">PER</abbrev> straight. Chelicerae with an anterior small hump (Fig. <xref ref-type="fig" rid="F2">2B</xref>). Labium semi-lunar. Sternum flat, smooth. <bold><italic>Legs</italic></bold>: Each patella with a long disto-dorsal seta. Tibia II with 1 ventral clasping spine sub-distally. <bold><italic>Opisthosoma</italic></bold>: dorsally rounded, laterally oval, covered with long, sparse, black setae. Spinnerets apically pale grey.</p><fig id="F2" position="float" orientation="portrait"><object-id xmlns:xlink="http://www.w3.org/1999/xlink" content-type="doi" xlink:type="simple">10.3897/zookeys.1072.67935.figure2</object-id><object-id xmlns:xlink="http://www.w3.org/1999/xlink" content-type="arpha" xlink:type="simple">9E4C518A-5526-5854-A0EF-5FD57EB759F5</object-id><label>Figure 2.</label><caption><p><italic><tp:taxon-name><tp:taxon-name-part taxon-name-part-type="genus" reg="Patu">Patu</tp:taxon-name-part><tp:taxon-name-part taxon-name-part-type="species" reg="dakou">dakou</tp:taxon-name-part></tp:taxon-name></italic> sp. nov. <bold>A</bold> male habitus, dorsal <bold>B</bold> male habitus, ventral <bold>C</bold> male habitus, lateral <bold>D</bold> female habitus, dorsal <bold>E</bold> female habitus, ventral <bold>F</bold> female habitus, lateral. Abbreviation: <abbrev xmlns:xlink="http://www.w3.org/1999/xlink" xlink:title="male clasping spines on tibia II" id="ABBRID0ETABG" xlink:type="simple">TS</abbrev> = male clasping spines on tibia II. Scale bars: 0.50 (<bold>A–F</bold>).</p></caption><graphic xmlns:xlink="http://www.w3.org/1999/xlink" xlink:href="zookeys-1072-001-g002.jpg" position="float" orientation="portrait" xlink:type="simple" id="oo_612444.jpg"><uri content-type="original_file" xlink:type="simple">https://binary.pensoft.net/fig/612444</uri></graphic></fig><p><bold><italic>Palp</italic></bold> (Fig. <xref ref-type="fig" rid="F3">3A</xref> and <xref ref-type="fig" rid="F3">B</xref>): large, ~ ½ size of carapace. Femur equal to 1.5× width of patella, patella short, ca. half of tibial length, tibia flat. Cymbial distal extension with a few long setae. Bulb nearly ovoid, anteriorly flat. Tegulum broad, smooth. Embolus originates retrolaterally, entirely encased in tegulum, coiled into ca. 3 loops. Sperm duct convoluted throughout. Embolic tip looped at apex of bulb.</p><p><bold>Female</bold> (<abbrev xmlns:xlink="http://www.w3.org/1999/xlink" content-type="institution" xlink:title="Natural History Museum of Sichuan University, Chengdu, China" id="ABBRID0ENBBG" xlink:type="simple">NHMSU</abbrev> Ar 133). Total length 0.64. Carapace 0.28 long, 0.28 wide, 0.24 high. Clypeus 0.10 high. Sternum 0.20 long, 0.20 wide. Abdomen 0.48 long, 0.48 wide, 0.48 high. Length of legs: I 0.68 (0.16, 0.10, 0.14, 0.12, 0.16); II 0.60 (0.12, 0.10, 0.12, 0.12, 0.14); III 0.50 (0.12, 0.10, 0.08, 0.08, 0.12); IV 0.58 (0.18, 0.10, 0.08, 0.08, 0.14).</p><p><bold>Somatic characters</bold> (Fig. <xref ref-type="fig" rid="F2">2D–F</xref>). <bold><italic>Colouration</italic></bold>: prosoma same as in male, opisthosoma light, ventrally darker than dorsally, post-gaster region and area around spinnerets black. <bold><italic>Prosoma</italic></bold>: carapace round. Cephalic region lower than in male. <abbrev xmlns:xlink="http://www.w3.org/1999/xlink" xlink:title="posterior eye row" id="ABBRID0EACBG" xlink:type="simple">PER</abbrev> slightly procurved. Mouthparts and sternum as in male, except longer labium. <bold><italic>Legs</italic></bold>: as in male. <bold><italic>Opisthosoma</italic></bold>: dorsally rounded, laterally ovate, covered with sparse, long, black setae. Spinnerets dark grey.</p><p><bold><italic>Epigyne</italic></bold> (Fig. <xref ref-type="fig" rid="F3">3C–F</xref>): internal structures faintly visible via cuticle. Parmula knob-shaped, protruded, distally sclerotised. Copulatory opening large, oval. Copulatory duct arising from the ventral base of parmula, its proximal part forming a pair of sclerotised, broad, horn-like structures at both sides of spermathecae. Spermathecae shorter than width of copulatory opening, claviform, nearly touching. Fertilisation ducts start at the anterolateral margin of spermathecae and curve downwards to centre of vulva.</p><fig id="F3" position="float" orientation="portrait"><object-id xmlns:xlink="http://www.w3.org/1999/xlink" content-type="doi" xlink:type="simple">10.3897/zookeys.1072.67935.figure3</object-id><object-id xmlns:xlink="http://www.w3.org/1999/xlink" content-type="arpha" xlink:type="simple">90A8DD24-1E8D-567A-9F52-9A29DC33A9D0</object-id><label>Figure 3.</label><caption><p><italic><tp:taxon-name><tp:taxon-name-part taxon-name-part-type="genus" reg="Patu">Patu</tp:taxon-name-part><tp:taxon-name-part taxon-name-part-type="species" reg="dakou">dakou</tp:taxon-name-part></tp:taxon-name></italic> sp. nov. <bold>A</bold> male palp, prolateral <bold>B</bold> male palp, retrolateral <bold>C</bold> epigyne, ventral <bold>D</bold> epigyne, lateral <bold>E</bold> vulva, ventral <bold>F</bold> vulva, dorsal. Abbreviations: <abbrev xmlns:xlink="http://www.w3.org/1999/xlink" xlink:title="copulatory ducts" id="ABBRID0EUDBG" xlink:type="simple">CD</abbrev> = copulatory ducts; <abbrev xmlns:xlink="http://www.w3.org/1999/xlink" xlink:title="copulatory opening" id="ABBRID0EYDBG" xlink:type="simple">CO</abbrev> = copulatory opening; <abbrev xmlns:xlink="http://www.w3.org/1999/xlink" xlink:title="cymbium" id="ABBRID0E3DBG" xlink:type="simple">Cy</abbrev> = cymbium; E = embolus; <abbrev xmlns:xlink="http://www.w3.org/1999/xlink" xlink:title="fertilisation ducts" id="ABBRID0EAEBG" xlink:type="simple">FD</abbrev> = fertilisation ducts; <abbrev xmlns:xlink="http://www.w3.org/1999/xlink" xlink:title="femur" id="ABBRID0EEEBG" xlink:type="simple">Fe</abbrev> = femur; <abbrev xmlns:xlink="http://www.w3.org/1999/xlink" xlink:title="median apophysis" id="ABBRID0EIEBG" xlink:type="simple">MA</abbrev> = median apophysis; <abbrev xmlns:xlink="http://www.w3.org/1999/xlink" xlink:title="patella" id="ABBRID0EMEBG" xlink:type="simple">Pa</abbrev> = patella; <abbrev xmlns:xlink="http://www.w3.org/1999/xlink" xlink:title="parmula" id="ABBRID0EQEBG" xlink:type="simple">Pl</abbrev> = parmula; S = spermathecae; T = tegulum; <abbrev xmlns:xlink="http://www.w3.org/1999/xlink" xlink:title="tibia" id="ABBRID0EUEBG" xlink:type="simple">Ti</abbrev> = tibia. Scale bars: 0.10 (<bold>A–F</bold>).</p></caption><graphic xmlns:xlink="http://www.w3.org/1999/xlink" xlink:href="zookeys-1072-001-g003.jpg" position="float" orientation="portrait" xlink:type="simple" id="oo_612445.jpg"><uri content-type="original_file" xlink:type="simple">https://binary.pensoft.net/fig/612445</uri></graphic></fig></tp:treatment-sec><tp:treatment-sec sec-type="distribution" id="SECID0E6EBG"><title>Distribution.</title><p>China (Yunnan) (Fig. <xref ref-type="fig" rid="F23">23</xref>).</p></tp:treatment-sec><tp:treatment-sec><!--Section generated to contain objects referenced in tp:taxon-treatment.--><fig id="F23" position="float" orientation="portrait"><object-id xmlns:xlink="http://www.w3.org/1999/xlink" content-type="doi" xlink:type="simple">10.3897/zookeys.1072.67935.figure23</object-id><object-id xmlns:xlink="http://www.w3.org/1999/xlink" content-type="arpha" xlink:type="simple">AA075F02-BF5C-50E0-9B73-59E9F1368418</object-id><label>Figure 23.</label><caption><p>Distribution records of fourteen species of genera <italic><tp:taxon-name><tp:taxon-name-part taxon-name-part-type="genus" reg="Patu">Patu</tp:taxon-name-part></tp:taxon-name></italic>, <italic><tp:taxon-name><tp:taxon-name-part taxon-name-part-type="genus" reg="Kirinua">Kirinua</tp:taxon-name-part></tp:taxon-name></italic> gen. nov. and <italic><tp:taxon-name><tp:taxon-name-part taxon-name-part-type="genus" reg="Swilda">Swilda</tp:taxon-name-part></tp:taxon-name></italic> gen. nov. in Asia <bold>1</bold><italic><tp:taxon-name><tp:taxon-name-part taxon-name-part-type="genus" reg="Patu">P.</tp:taxon-name-part><tp:taxon-name-part taxon-name-part-type="species" reg="catba">catba</tp:taxon-name-part></tp:taxon-name></italic> sp. nov. <bold>2</bold><italic><tp:taxon-name><tp:taxon-name-part taxon-name-part-type="genus" reg="Patu">P.</tp:taxon-name-part><tp:taxon-name-part taxon-name-part-type="species" reg="dakou">dakou</tp:taxon-name-part></tp:taxon-name></italic> sp. nov. <bold>3</bold><italic><tp:taxon-name><tp:taxon-name-part taxon-name-part-type="genus" reg="Patu">P.</tp:taxon-name-part><tp:taxon-name-part taxon-name-part-type="species" reg="damtao">damtao</tp:taxon-name-part></tp:taxon-name></italic> sp. nov. <bold>4</bold><italic><tp:taxon-name><tp:taxon-name-part taxon-name-part-type="genus" reg="Patu">P.</tp:taxon-name-part><tp:taxon-name-part taxon-name-part-type="species" reg="jiangzhou">jiangzhou</tp:taxon-name-part></tp:taxon-name></italic> sp. nov. <bold>5</bold><italic><tp:taxon-name><tp:taxon-name-part taxon-name-part-type="genus" reg="Patu">P.</tp:taxon-name-part><tp:taxon-name-part taxon-name-part-type="species" reg="jidanweishi">jidanweishi</tp:taxon-name-part></tp:taxon-name></italic><bold>6</bold><italic><tp:taxon-name><tp:taxon-name-part taxon-name-part-type="genus" reg="Patu">P.</tp:taxon-name-part><tp:taxon-name-part taxon-name-part-type="species" reg="nagarat">nagarat</tp:taxon-name-part></tp:taxon-name></italic> sp. nov. <bold>7</bold><italic><tp:taxon-name><tp:taxon-name-part taxon-name-part-type="genus" reg="Patu">P.</tp:taxon-name-part><tp:taxon-name-part taxon-name-part-type="species" reg="nigeri">nigeri</tp:taxon-name-part></tp:taxon-name></italic><bold>8</bold><italic><tp:taxon-name><tp:taxon-name-part taxon-name-part-type="genus" reg="Patu">P.</tp:taxon-name-part><tp:taxon-name-part taxon-name-part-type="species" reg="putao">putao</tp:taxon-name-part></tp:taxon-name></italic> sp. nov. <bold>9</bold><italic><tp:taxon-name><tp:taxon-name-part taxon-name-part-type="genus" reg="Patu">P.</tp:taxon-name-part><tp:taxon-name-part taxon-name-part-type="species" reg="qiqi">qiqi</tp:taxon-name-part></tp:taxon-name></italic><bold>10</bold><italic><tp:taxon-name><tp:taxon-name-part taxon-name-part-type="genus" reg="Patu">P.</tp:taxon-name-part><tp:taxon-name-part taxon-name-part-type="species" reg="xiaoxiao">xiaoxiao</tp:taxon-name-part></tp:taxon-name></italic><bold>11</bold><italic><tp:taxon-name><tp:taxon-name-part taxon-name-part-type="genus" reg="Kirinua">K.</tp:taxon-name-part><tp:taxon-name-part taxon-name-part-type="species" reg="maguai">maguai</tp:taxon-name-part></tp:taxon-name></italic> sp. nov. <bold>12</bold><italic><tp:taxon-name><tp:taxon-name-part taxon-name-part-type="genus" reg="Kirinua">K.</tp:taxon-name-part><tp:taxon-name-part taxon-name-part-type="species" reg="yangshuo">yangshuo</tp:taxon-name-part></tp:taxon-name></italic> sp. nov. <bold>13</bold><italic><tp:taxon-name><tp:taxon-name-part taxon-name-part-type="genus" reg="Swilda">S.</tp:taxon-name-part><tp:taxon-name-part taxon-name-part-type="species" reg="longtou">longtou</tp:taxon-name-part></tp:taxon-name></italic><bold>14</bold><italic><tp:taxon-name><tp:taxon-name-part taxon-name-part-type="genus" reg="Swilda">S.</tp:taxon-name-part><tp:taxon-name-part taxon-name-part-type="species" reg="spinathoraxi">spinathoraxi.</tp:taxon-name-part></tp:taxon-name></italic></p></caption><graphic xmlns:xlink="http://www.w3.org/1999/xlink" xlink:href="zookeys-1072-001-g023.jpg" position="float" orientation="portrait" xlink:type="simple" id="oo_612465.jpg"><uri content-type="original_file" xlink:type="simple">https://binary.pensoft.net/fig/612465</uri></graphic></fig><fig id="F9" position="float" orientation="portrait"><object-id xmlns:xlink="http://www.w3.org/1999/xlink" content-type="doi" xlink:type="simple">10.3897/zookeys.1072.67935.figure9</object-id><object-id xmlns:xlink="http://www.w3.org/1999/xlink" content-type="arpha" xlink:type="simple">20CC94CA-3A93-5FDC-8ED0-A3D454584914</object-id><label>Figure 9.</label><caption><p><italic><tp:taxon-name><tp:taxon-name-part taxon-name-part-type="genus" reg="Patu">Patu</tp:taxon-name-part><tp:taxon-name-part taxon-name-part-type="species" reg="nagarat">nagarat</tp:taxon-name-part></tp:taxon-name></italic> sp. nov. <bold>A</bold> male palp, prolateral <bold>B</bold> male palp, retrolateral <bold>C</bold> epigyne, ventral <bold>D</bold> epigyne, lateral <bold>E</bold> vulva, ventral <bold>F</bold> vulva, dorsal. Abbreviations: <abbrev xmlns:xlink="http://www.w3.org/1999/xlink" xlink:title="copulatory ducts" id="ABBRID0ELOAI" xlink:type="simple">CD</abbrev> = copulatory ducts; <abbrev xmlns:xlink="http://www.w3.org/1999/xlink" xlink:title="copulatory opening" id="ABBRID0EPOAI" xlink:type="simple">CO</abbrev> = copulatory opening; <abbrev xmlns:xlink="http://www.w3.org/1999/xlink" xlink:title="cymbium" id="ABBRID0ETOAI" xlink:type="simple">Cy</abbrev> = cymbium; E = embolus; <abbrev xmlns:xlink="http://www.w3.org/1999/xlink" xlink:title="fertilisation ducts" id="ABBRID0EXOAI" xlink:type="simple">FD</abbrev> = fertilisation ducts; <abbrev xmlns:xlink="http://www.w3.org/1999/xlink" xlink:title="femur" id="ABBRID0E2OAI" xlink:type="simple">Fe</abbrev> = femur; <abbrev xmlns:xlink="http://www.w3.org/1999/xlink" xlink:title="median apophysis" id="ABBRID0E6OAI" xlink:type="simple">MA</abbrev> = median apophysis; <abbrev xmlns:xlink="http://www.w3.org/1999/xlink" xlink:title="patella" id="ABBRID0EDPAI" xlink:type="simple">Pa</abbrev> = patella; <abbrev xmlns:xlink="http://www.w3.org/1999/xlink" xlink:title="parmula" id="ABBRID0EHPAI" xlink:type="simple">Pl</abbrev> = parmula; S = spermathecae; T = tegulum; <abbrev xmlns:xlink="http://www.w3.org/1999/xlink" xlink:title="tibia" id="ABBRID0ELPAI" xlink:type="simple">Ti</abbrev> = tibia; <abbrev xmlns:xlink="http://www.w3.org/1999/xlink" xlink:title="tegular process" id="ABBRID0EPPAI" xlink:type="simple">TP</abbrev> = tegular process. Scale bars: 0.10 (<bold>A–F</bold>).</p></caption><graphic xmlns:xlink="http://www.w3.org/1999/xlink" xlink:href="zookeys-1072-001-g009.jpg" position="float" orientation="portrait" xlink:type="simple" id="oo_612451.jpg"><uri content-type="original_file" xlink:type="simple">https://binary.pensoft.net/fig/612451</uri></graphic></fig></tp:treatment-sec><ref-list><ref id="B11"><mixed-citation xmlns:xlink="http://www.w3.org/1999/xlink" xlink:type="simple"><person-group><name name-style="western"><surname>Lin</surname><given-names>Y</given-names></name><name name-style="western"><surname>Li</surname><given-names>S</given-names></name></person-group> (<year>2009</year>) <article-title>First described <italic><tp:taxon-name><tp:taxon-name-part taxon-name-part-type="genus">Patu</tp:taxon-name-part></tp:taxon-name></italic> spiders (<tp:taxon-name><tp:taxon-name-part taxon-name-part-type="order">Araneae</tp:taxon-name-part></tp:taxon-name>, <tp:taxon-name><tp:taxon-name-part taxon-name-part-type="family">Symphytognathidae</tp:taxon-name-part></tp:taxon-name>) from Asia.</article-title><source>Zootaxa</source><volume>2154</volume>: <fpage>47</fpage>–<lpage>68</lpage>. <ext-link xlink:type="simple" ext-link-type="doi" xlink:href="10.11646/zootaxa.2154.1.3">https://doi.org/10.11646/zootaxa.2154.1.3</ext-link></mixed-citation></ref></ref-list></tp:taxon-treatment>
