# Supplementary material for: Taxonomic study on fourteen symphytognathid species from Asia (Araneae, Symphytognathidae)
Source: Zookeys. 2021 Nov 19;1072:1–47. doi: 10.3897/zookeys.1072.67935 (PMC8626413; doi:10.3897/zookeys.1072.67935)
Supplement: XML Treatment for Patu qiqi [file zookeys.1072.67935-treatment10.xml]

<!DOCTYPE tp:taxon-treatment
  PUBLIC "-//TaxonX//DTD Taxonomic Treatment Publishing DTD v0 20100105//EN" "tax-treatment-NSO.dtd">
<tp:taxon-treatment xmlns:tp="http://www.plazi.org/taxpub"><tp:treatment-meta><kwd-group><label>Taxon classification</label><kwd>
                <named-content content-type="kingdom">Animalia</named-content>
              </kwd><kwd>
                <named-content content-type="order">Araneae</named-content>
              </kwd><kwd>
                <named-content content-type="family">Symphytognathidae</named-content>
              </kwd></kwd-group><mixed-citation publication-type="journal"><person-group><name><surname>Li</surname><given-names>Ya</given-names></name><name><surname>Li</surname><given-names>Shuqiang</given-names></name><name><surname>Lin</surname><given-names>Yucheng</given-names></name></person-group><article-title>Taxonomic study on fourteen symphytognathid species from Asia (<tp:taxon-name><tp:taxon-name-part taxon-name-part-type="order">Araneae</tp:taxon-name-part></tp:taxon-name>, <tp:taxon-name><tp:taxon-name-part taxon-name-part-type="family">Symphytognathidae</tp:taxon-name-part></tp:taxon-name>)</article-title><source>Zookeys</source><day>19</day><month>11</month><year>2021</year><volume>1072</volume><fpage>1</fpage><lpage>47</lpage><pub-id pub-id-type="doi">10.3897/zookeys.1072.67935</pub-id></mixed-citation></tp:treatment-meta><tp:nomenclature><tp:taxon-name>
              <object-id xmlns:xlink="http://www.w3.org/1999/xlink" content-type="arpha" xlink:type="simple">C9D976B1-50CD-5F7D-8354-7E2E41A9F771</object-id>
              <tp:taxon-name-part taxon-name-part-type="genus" reg="Patu">Patu</tp:taxon-name-part>
              <tp:taxon-name-part taxon-name-part-type="species" reg="qiqi">qiqi</tp:taxon-name-part>
            </tp:taxon-name><tp:taxon-authority>Miller, Griswold &amp; Yin, 2009</tp:taxon-authority><xref ref-type="fig" rid="F12">Figures 12</xref><xref ref-type="fig" rid="F23">, 23</xref><tp:nomenclature-citation-list><tp:nomenclature-citation><tp:taxon-name>
                  <tp:taxon-name-part taxon-name-part-type="genus" reg="Patu">Patu</tp:taxon-name-part>
                  <tp:taxon-name-part taxon-name-part-type="species" reg="qiqi">qiqi</tp:taxon-name-part>
                </tp:taxon-name><comment>Miller, Griswold &amp; Yin, 2009: 66, figs 65F–H, 67E, F, 73A and B (♂♀).</comment></tp:nomenclature-citation></tp:nomenclature-citation-list></tp:nomenclature><tp:treatment-sec sec-type="type material" id="SECID0EWKBI"><title>Type material.</title><p><bold><italic>Holotype</italic></bold> ♀ (CASENT 9029328, <named-content xmlns:xlink="http://www.w3.org/1999/xlink" content-type="dwc:institutional_code" xlink:type="simple">HNU</named-content>) and <bold><italic>paratypes</italic></bold> 5♀, 2 juv. (CASENT 9029327, <named-content xmlns:xlink="http://www.w3.org/1999/xlink" content-type="dwc:institutional_code" xlink:type="simple">HNU</named-content>) <bold>China</bold>: Yunnan Province, Gaoligongshan, Nujiang Prefecture, Nujiang State Nature Reserve, Qiqihe, 9.9 air km W of Gongshan (<named-content xmlns:xlink="http://www.w3.org/1999/xlink" content-type="dwc:verbatimCoordinates" xlink:type="simple"><named-content content-type="geo-json" specific-use="{&#34;type&#34;:&#34;Point&#34;,&#34;coordinates&#34;:[98.565000,27.715000]}" id="NCID0EZLBI" xlink:type="simple">27.715°N, 98.565°E</named-content></named-content>; 2000 m alt.), 9–14.VII.2000, H. Yan et al. leg.</p></tp:treatment-sec><tp:treatment-sec sec-type="material" id="SECID0E5LBI"><title>Other material examined.</title><p>2♀ (<abbrev xmlns:xlink="http://www.w3.org/1999/xlink" content-type="institution" xlink:title="Natural History Museum of Sichuan University, Chengdu, China" id="ABBRID0EEMBI" xlink:type="simple">NHMSU</abbrev>-HA122) <bold>China</bold>: Yunnan Province, Gongshan County, at 54 km of from Gongshan County to Dulongjiang Town, in primary forest, leaf litter (<named-content xmlns:xlink="http://www.w3.org/1999/xlink" content-type="dwc:verbatimCoordinates" xlink:type="simple"><named-content content-type="geo-json" specific-use="{&#34;type&#34;:&#34;Point&#34;,&#34;coordinates&#34;:[98.422740,27.878400]}" id="NCID0EOMBI" xlink:type="simple">27.87840°N, 98.42274°E</named-content></named-content>; 2525 m alt.), 13.VIII.2018, Y. Lin et al. leg.</p></tp:treatment-sec><tp:treatment-sec sec-type="diagnosis" id="SECID0ETMBI"><title>Diagnosis.</title><p>The male differs from other <italic><tp:taxon-name><tp:taxon-name-part taxon-name-part-type="genus" reg="Patu">Patu</tp:taxon-name-part></tp:taxon-name></italic> species, with the exception of <italic><tp:taxon-name><tp:taxon-name-part taxon-name-part-type="genus" reg="Patu">P.</tp:taxon-name-part><tp:taxon-name-part taxon-name-part-type="species" reg="nigeri">nigeri</tp:taxon-name-part></tp:taxon-name></italic>, <italic><tp:taxon-name><tp:taxon-name-part taxon-name-part-type="genus" reg="Patu">P.</tp:taxon-name-part><tp:taxon-name-part taxon-name-part-type="species" reg="silho">silho</tp:taxon-name-part></tp:taxon-name></italic> and <italic><tp:taxon-name><tp:taxon-name-part taxon-name-part-type="genus" reg="Patu">P.</tp:taxon-name-part><tp:taxon-name-part taxon-name-part-type="species" reg="xiaoxiao">xiaoxiao</tp:taxon-name-part></tp:taxon-name></italic>, by the palp with an unexposed embolus (fig. 73A and B in <xref ref-type="bibr" rid="B16">Miller et al. 2009</xref>). It differs by having a hooked median apophysis vs. lacking in <italic><tp:taxon-name><tp:taxon-name-part taxon-name-part-type="genus" reg="Patu">P.</tp:taxon-name-part><tp:taxon-name-part taxon-name-part-type="species" reg="nigeri">nigeri</tp:taxon-name-part></tp:taxon-name></italic> and <italic><tp:taxon-name><tp:taxon-name-part taxon-name-part-type="genus" reg="Patu">P.</tp:taxon-name-part><tp:taxon-name-part taxon-name-part-type="species" reg="silho">silho</tp:taxon-name-part></tp:taxon-name></italic> (cf. fig. 73A in <xref ref-type="bibr" rid="B16">Miller et al. 2009</xref> and fig. 4A and B in <xref ref-type="bibr" rid="B11">Lin and Li 2009</xref> and fig. 5A and B in <xref ref-type="bibr" rid="B17">Saaristo 1996</xref>) and it differs from <italic><tp:taxon-name><tp:taxon-name-part taxon-name-part-type="genus" reg="Patu">P.</tp:taxon-name-part><tp:taxon-name-part taxon-name-part-type="species" reg="xiaoxiao">xiaoxiao</tp:taxon-name-part></tp:taxon-name></italic> by lacking a tegular process (cf. fig. 73A in <xref ref-type="bibr" rid="B16">Miller et al. 2009</xref> and Fig. <xref ref-type="fig" rid="F14">14A</xref>). The female is most similar to that of <italic><tp:taxon-name><tp:taxon-name-part taxon-name-part-type="genus" reg="Patu">P.</tp:taxon-name-part><tp:taxon-name-part taxon-name-part-type="species" reg="nigeri">nigeri</tp:taxon-name-part></tp:taxon-name></italic> in the shape of the epigyne and the configuration of the vulva, but it can be easily distinguished by the indistinct scape and the hidden copulatory openings vs. a tongue-shaped parmula and exposed copulatory openings (cf. Figs <xref ref-type="fig" rid="F12">12F–G</xref> vs. 10F–G).</p><fig id="F12" position="float" orientation="portrait"><object-id xmlns:xlink="http://www.w3.org/1999/xlink" content-type="doi" xlink:type="simple">10.3897/zookeys.1072.67935.figure12</object-id><object-id xmlns:xlink="http://www.w3.org/1999/xlink" content-type="arpha" xlink:type="simple">98C28CCE-BC18-5800-AAAF-4A157EC1ED20</object-id><label>Figure 12.</label><caption><p><italic><tp:taxon-name><tp:taxon-name-part taxon-name-part-type="genus" reg="Patu">Patu</tp:taxon-name-part><tp:taxon-name-part taxon-name-part-type="species" reg="qiqi">qiqi</tp:taxon-name-part></tp:taxon-name></italic><bold>A</bold> female habitus, dorsal <bold>B</bold> female habitus, ventral <bold>C</bold> female habitus, lateral <bold>D</bold> epigyne, ventral <bold>E</bold> epigyne, lateral <bold>F</bold> vulva, ventral <bold>G</bold> vulva, dorsal. Abbreviations: <abbrev xmlns:xlink="http://www.w3.org/1999/xlink" xlink:title="copulatory ducts" id="ABBRID0EKRBI" xlink:type="simple">CD</abbrev> = copulatory ducts; <abbrev xmlns:xlink="http://www.w3.org/1999/xlink" xlink:title="fertilisation ducts" id="ABBRID0EORBI" xlink:type="simple">FD</abbrev> = fertilisation ducts; S = spermathecae; <abbrev xmlns:xlink="http://www.w3.org/1999/xlink" xlink:title="scape" id="ABBRID0ESRBI" xlink:type="simple">Sp</abbrev> = scape. Scale bars: 0.50 (<bold>A–C</bold>); 0.10 (<bold>D–G</bold>).</p></caption><graphic xmlns:xlink="http://www.w3.org/1999/xlink" xlink:href="zookeys-1072-001-g012.jpg" position="float" orientation="portrait" xlink:type="simple" id="oo_612454.jpg"><uri content-type="original_file" xlink:type="simple">https://binary.pensoft.net/fig/612454</uri></graphic></fig></tp:treatment-sec><tp:treatment-sec sec-type="description" id="SECID0E6RBI"><title>Description.</title><p>See Fig. <xref ref-type="fig" rid="F12">12A–G</xref> and <xref ref-type="bibr" rid="B16">Miller et al. (2009)</xref>.</p></tp:treatment-sec><tp:treatment-sec sec-type="distribution" id="SECID0ENSBI"><title>Distribution.</title><p>China (Yunnan) (Fig. <xref ref-type="fig" rid="F23">23</xref>).</p></tp:treatment-sec><tp:treatment-sec><!--Section generated to contain objects referenced in tp:taxon-treatment.--><fig id="F23" position="float" orientation="portrait"><object-id xmlns:xlink="http://www.w3.org/1999/xlink" content-type="doi" xlink:type="simple">10.3897/zookeys.1072.67935.figure23</object-id><object-id xmlns:xlink="http://www.w3.org/1999/xlink" content-type="arpha" xlink:type="simple">AA075F02-BF5C-50E0-9B73-59E9F1368418</object-id><label>Figure 23.</label><caption><p>Distribution records of fourteen species of genera <italic><tp:taxon-name><tp:taxon-name-part taxon-name-part-type="genus" reg="Patu">Patu</tp:taxon-name-part></tp:taxon-name></italic>, <italic><tp:taxon-name><tp:taxon-name-part taxon-name-part-type="genus" reg="Kirinua">Kirinua</tp:taxon-name-part></tp:taxon-name></italic> gen. nov. and <italic><tp:taxon-name><tp:taxon-name-part taxon-name-part-type="genus" reg="Swilda">Swilda</tp:taxon-name-part></tp:taxon-name></italic> gen. nov. in Asia <bold>1</bold><italic><tp:taxon-name><tp:taxon-name-part taxon-name-part-type="genus" reg="Patu">P.</tp:taxon-name-part><tp:taxon-name-part taxon-name-part-type="species" reg="catba">catba</tp:taxon-name-part></tp:taxon-name></italic> sp. nov. <bold>2</bold><italic><tp:taxon-name><tp:taxon-name-part taxon-name-part-type="genus" reg="Patu">P.</tp:taxon-name-part><tp:taxon-name-part taxon-name-part-type="species" reg="dakou">dakou</tp:taxon-name-part></tp:taxon-name></italic> sp. nov. <bold>3</bold><italic><tp:taxon-name><tp:taxon-name-part taxon-name-part-type="genus" reg="Patu">P.</tp:taxon-name-part><tp:taxon-name-part taxon-name-part-type="species" reg="damtao">damtao</tp:taxon-name-part></tp:taxon-name></italic> sp. nov. <bold>4</bold><italic><tp:taxon-name><tp:taxon-name-part taxon-name-part-type="genus" reg="Patu">P.</tp:taxon-name-part><tp:taxon-name-part taxon-name-part-type="species" reg="jiangzhou">jiangzhou</tp:taxon-name-part></tp:taxon-name></italic> sp. nov. <bold>5</bold><italic><tp:taxon-name><tp:taxon-name-part taxon-name-part-type="genus" reg="Patu">P.</tp:taxon-name-part><tp:taxon-name-part taxon-name-part-type="species" reg="jidanweishi">jidanweishi</tp:taxon-name-part></tp:taxon-name></italic><bold>6</bold><italic><tp:taxon-name><tp:taxon-name-part taxon-name-part-type="genus" reg="Patu">P.</tp:taxon-name-part><tp:taxon-name-part taxon-name-part-type="species" reg="nagarat">nagarat</tp:taxon-name-part></tp:taxon-name></italic> sp. nov. <bold>7</bold><italic><tp:taxon-name><tp:taxon-name-part taxon-name-part-type="genus" reg="Patu">P.</tp:taxon-name-part><tp:taxon-name-part taxon-name-part-type="species" reg="nigeri">nigeri</tp:taxon-name-part></tp:taxon-name></italic><bold>8</bold><italic><tp:taxon-name><tp:taxon-name-part taxon-name-part-type="genus" reg="Patu">P.</tp:taxon-name-part><tp:taxon-name-part taxon-name-part-type="species" reg="putao">putao</tp:taxon-name-part></tp:taxon-name></italic> sp. nov. <bold>9</bold><italic><tp:taxon-name><tp:taxon-name-part taxon-name-part-type="genus" reg="Patu">P.</tp:taxon-name-part><tp:taxon-name-part taxon-name-part-type="species" reg="qiqi">qiqi</tp:taxon-name-part></tp:taxon-name></italic><bold>10</bold><italic><tp:taxon-name><tp:taxon-name-part taxon-name-part-type="genus" reg="Patu">P.</tp:taxon-name-part><tp:taxon-name-part taxon-name-part-type="species" reg="xiaoxiao">xiaoxiao</tp:taxon-name-part></tp:taxon-name></italic><bold>11</bold><italic><tp:taxon-name><tp:taxon-name-part taxon-name-part-type="genus" reg="Kirinua">K.</tp:taxon-name-part><tp:taxon-name-part taxon-name-part-type="species" reg="maguai">maguai</tp:taxon-name-part></tp:taxon-name></italic> sp. nov. <bold>12</bold><italic><tp:taxon-name><tp:taxon-name-part taxon-name-part-type="genus" reg="Kirinua">K.</tp:taxon-name-part><tp:taxon-name-part taxon-name-part-type="species" reg="yangshuo">yangshuo</tp:taxon-name-part></tp:taxon-name></italic> sp. nov. <bold>13</bold><italic><tp:taxon-name><tp:taxon-name-part taxon-name-part-type="genus" reg="Swilda">S.</tp:taxon-name-part><tp:taxon-name-part taxon-name-part-type="species" reg="longtou">longtou</tp:taxon-name-part></tp:taxon-name></italic><bold>14</bold><italic><tp:taxon-name><tp:taxon-name-part taxon-name-part-type="genus" reg="Swilda">S.</tp:taxon-name-part><tp:taxon-name-part taxon-name-part-type="species" reg="spinathoraxi">spinathoraxi.</tp:taxon-name-part></tp:taxon-name></italic></p></caption><graphic xmlns:xlink="http://www.w3.org/1999/xlink" xlink:href="zookeys-1072-001-g023.jpg" position="float" orientation="portrait" xlink:type="simple" id="oo_612465.jpg"><uri content-type="original_file" xlink:type="simple">https://binary.pensoft.net/fig/612465</uri></graphic></fig><fig id="F14" position="float" orientation="portrait"><object-id xmlns:xlink="http://www.w3.org/1999/xlink" content-type="doi" xlink:type="simple">10.3897/zookeys.1072.67935.figure14</object-id><object-id xmlns:xlink="http://www.w3.org/1999/xlink" content-type="arpha" xlink:type="simple">38F4B17C-CED3-58B6-971B-EADE5165E7CD</object-id><label>Figure 14.</label><caption><p><italic><tp:taxon-name><tp:taxon-name-part taxon-name-part-type="genus" reg="Patu">Patu</tp:taxon-name-part><tp:taxon-name-part taxon-name-part-type="species" reg="xiaoxiao">xiaoxiao</tp:taxon-name-part></tp:taxon-name></italic><bold>A</bold> male palp, prolateral <bold>B</bold> male palp, retrolateral <bold>C</bold> epigyne, ventral <bold>D</bold> vulva, ventral <bold>E</bold> vulva, dorsal. Abbreviations: <abbrev xmlns:xlink="http://www.w3.org/1999/xlink" xlink:title="copulatory ducts" id="ABBRID0EE4BI" xlink:type="simple">CD</abbrev> = copulatory ducts; <abbrev xmlns:xlink="http://www.w3.org/1999/xlink" xlink:title="conductor" id="ABBRID0EI4BI" xlink:type="simple">Co</abbrev> = conductor; <abbrev xmlns:xlink="http://www.w3.org/1999/xlink" xlink:title="copulatory opening" id="ABBRID0EM4BI" xlink:type="simple">CO</abbrev> = copulatory opening; E = embolus; <abbrev xmlns:xlink="http://www.w3.org/1999/xlink" xlink:title="fertilisation ducts" id="ABBRID0EQ4BI" xlink:type="simple">FD</abbrev> = fertilisation ducts; <abbrev xmlns:xlink="http://www.w3.org/1999/xlink" xlink:title="femur" id="ABBRID0EU4BI" xlink:type="simple">Fe</abbrev> = femur; <abbrev xmlns:xlink="http://www.w3.org/1999/xlink" xlink:title="median apophysis" id="ABBRID0EY4BI" xlink:type="simple">MA</abbrev> = median apophysis; <abbrev xmlns:xlink="http://www.w3.org/1999/xlink" xlink:title="patella" id="ABBRID0E34BI" xlink:type="simple">Pa</abbrev> = patella; <abbrev xmlns:xlink="http://www.w3.org/1999/xlink" xlink:title="parmula" id="ABBRID0EA5BI" xlink:type="simple">Pl</abbrev> = parmula; S = spermathecae; T = tegulum; <abbrev xmlns:xlink="http://www.w3.org/1999/xlink" xlink:title="tibia" id="ABBRID0EE5BI" xlink:type="simple">Ti</abbrev> = tibia; <abbrev xmlns:xlink="http://www.w3.org/1999/xlink" xlink:title="tegular process" id="ABBRID0EI5BI" xlink:type="simple">TP</abbrev> = tegular process. Scale bars: 0.10 (<bold>A–E</bold>).</p></caption><graphic xmlns:xlink="http://www.w3.org/1999/xlink" xlink:href="zookeys-1072-001-g014.jpg" position="float" orientation="portrait" xlink:type="simple" id="oo_612456.jpg"><uri content-type="original_file" xlink:type="simple">https://binary.pensoft.net/fig/612456</uri></graphic></fig></tp:treatment-sec><ref-list><ref id="B16"><mixed-citation xmlns:xlink="http://www.w3.org/1999/xlink" xlink:type="simple"><person-group><name name-style="western"><surname>Miller</surname><given-names>JA</given-names></name><name name-style="western"><surname>Griswold</surname><given-names>CE</given-names></name><name name-style="western"><surname>Yin</surname><given-names>CM</given-names></name></person-group> (<year>2009</year>) <article-title>The symphytognathoid spiders of the Gaoligongshan, Yunnan, China (<tp:taxon-name><tp:taxon-name-part taxon-name-part-type="order">Araneae</tp:taxon-name-part></tp:taxon-name>, <tp:taxon-name><tp:taxon-name-part taxon-name-part-type="superfamily">Araneoidea</tp:taxon-name-part></tp:taxon-name>): Systematics and diversity of micro-orbweavers.</article-title><source>ZooKeys</source><volume>11</volume>: <fpage>9</fpage>–<lpage>195</lpage>. <ext-link xlink:type="simple" ext-link-type="doi" xlink:href="10.3897/zookeys.11.160Rivera-Quiroz">https://doi.org/10.3897/zookeys.11.160Rivera-Quiroz</ext-link> FA, Petcharad B, Miller JA (2021) First records and three new species of the family <tp:taxon-name><tp:taxon-name-part taxon-name-part-type="family">Symphytognathidae</tp:taxon-name-part></tp:taxon-name> (<tp:taxon-name><tp:taxon-name-part taxon-name-part-type="class">Arachnida</tp:taxon-name-part></tp:taxon-name>, <tp:taxon-name><tp:taxon-name-part taxon-name-part-type="order">Araneae</tp:taxon-name-part></tp:taxon-name>) from Thailand, and the circumscription of the genus <italic><tp:taxon-name><tp:taxon-name-part taxon-name-part-type="genus">Crassignatha</tp:taxon-name-part></tp:taxon-name></italic> Wunderlich, 1995. ZooKeys 1012: 21–53. <ext-link xlink:type="simple" ext-link-type="doi" xlink:href="10.3897/zookeys.1012.57047">https://doi.org/10.3897/zookeys.1012.57047</ext-link></mixed-citation></ref><ref id="B11"><mixed-citation xmlns:xlink="http://www.w3.org/1999/xlink" xlink:type="simple"><person-group><name name-style="western"><surname>Lin</surname><given-names>Y</given-names></name><name name-style="western"><surname>Li</surname><given-names>S</given-names></name></person-group> (<year>2009</year>) <article-title>First described <italic><tp:taxon-name><tp:taxon-name-part taxon-name-part-type="genus">Patu</tp:taxon-name-part></tp:taxon-name></italic> spiders (<tp:taxon-name><tp:taxon-name-part taxon-name-part-type="order">Araneae</tp:taxon-name-part></tp:taxon-name>, <tp:taxon-name><tp:taxon-name-part taxon-name-part-type="family">Symphytognathidae</tp:taxon-name-part></tp:taxon-name>) from Asia.</article-title><source>Zootaxa</source><volume>2154</volume>: <fpage>47</fpage>–<lpage>68</lpage>. <ext-link xlink:type="simple" ext-link-type="doi" xlink:href="10.11646/zootaxa.2154.1.3">https://doi.org/10.11646/zootaxa.2154.1.3</ext-link></mixed-citation></ref><ref id="B17"><mixed-citation xmlns:xlink="http://www.w3.org/1999/xlink" xlink:type="simple"><person-group><name name-style="western"><surname>Saaristo</surname><given-names>MI</given-names></name></person-group> (<year>1996</year>) <article-title><tp:taxon-name><tp:taxon-name-part taxon-name-part-type="family">Symphytognathidae</tp:taxon-name-part></tp:taxon-name> (<tp:taxon-name><tp:taxon-name-part taxon-name-part-type="class">Arachnida</tp:taxon-name-part></tp:taxon-name>, <tp:taxon-name><tp:taxon-name-part taxon-name-part-type="order">Araneae</tp:taxon-name-part></tp:taxon-name>), a new spider family for the granitic islands of Seychelles.</article-title><source>Phelsuma</source><volume>4</volume>: <fpage>53</fpage>–<lpage>56</lpage>.</mixed-citation></ref></ref-list></tp:taxon-treatment>
