# Supplementary material for: Taxonomic study on fourteen symphytognathid species from Asia (Araneae, Symphytognathidae)
Source: Zookeys. 2021 Nov 19;1072:1–47. doi: 10.3897/zookeys.1072.67935 (PMC8626413; doi:10.3897/zookeys.1072.67935)
Supplement: XML Treatment for Patu xiaoxiao [file zookeys.1072.67935-treatment11.xml]

<!DOCTYPE tp:taxon-treatment
  PUBLIC "-//TaxonX//DTD Taxonomic Treatment Publishing DTD v0 20100105//EN" "tax-treatment-NSO.dtd">
<tp:taxon-treatment xmlns:tp="http://www.plazi.org/taxpub"><tp:treatment-meta><kwd-group><label>Taxon classification</label><kwd>
                <named-content content-type="kingdom">Animalia</named-content>
              </kwd><kwd>
                <named-content content-type="order">Araneae</named-content>
              </kwd><kwd>
                <named-content content-type="family">Symphytognathidae</named-content>
              </kwd></kwd-group><mixed-citation publication-type="journal"><person-group><name><surname>Li</surname><given-names>Ya</given-names></name><name><surname>Li</surname><given-names>Shuqiang</given-names></name><name><surname>Lin</surname><given-names>Yucheng</given-names></name></person-group><article-title>Taxonomic study on fourteen symphytognathid species from Asia (<tp:taxon-name><tp:taxon-name-part taxon-name-part-type="order">Araneae</tp:taxon-name-part></tp:taxon-name>, <tp:taxon-name><tp:taxon-name-part taxon-name-part-type="family">Symphytognathidae</tp:taxon-name-part></tp:taxon-name>)</article-title><source>Zookeys</source><day>19</day><month>11</month><year>2021</year><volume>1072</volume><fpage>1</fpage><lpage>47</lpage><pub-id pub-id-type="doi">10.3897/zookeys.1072.67935</pub-id></mixed-citation></tp:treatment-meta><tp:nomenclature><tp:taxon-name>
              <object-id xmlns:xlink="http://www.w3.org/1999/xlink" content-type="arpha" xlink:type="simple">F957E33C-8191-5C62-BE12-5B46F8574DB2</object-id>
              <tp:taxon-name-part taxon-name-part-type="genus" reg="Patu">Patu</tp:taxon-name-part>
              <tp:taxon-name-part taxon-name-part-type="species" reg="xiaoxiao">xiaoxiao</tp:taxon-name-part>
            </tp:taxon-name><tp:taxon-authority>Miller, Griswold &amp; Yin, 2009</tp:taxon-authority><xref ref-type="fig" rid="F13">Figures 13</xref><xref ref-type="fig" rid="F14">, 14</xref><xref ref-type="fig" rid="F23">, 23</xref><tp:nomenclature-citation-list><tp:nomenclature-citation><tp:taxon-name>
                  <tp:taxon-name-part taxon-name-part-type="genus" reg="Patu">Patu</tp:taxon-name-part>
                  <tp:taxon-name-part taxon-name-part-type="species" reg="xiaoxiao">xiaoxiao</tp:taxon-name-part>
                </tp:taxon-name><comment>Miller, Griswold &amp; Yin, 2009: 67, fig. 67G and H (♀).</comment></tp:nomenclature-citation></tp:nomenclature-citation-list></tp:nomenclature><tp:treatment-sec sec-type="type material" id="SECID0EUUBI"><title>Type material.</title><p><bold><italic>Holotype</italic></bold> ♀ (CASENT 9022329, <named-content xmlns:xlink="http://www.w3.org/1999/xlink" content-type="dwc:institutional_code" xlink:type="simple">HNU</named-content>) and <bold><italic>paratypes</italic></bold> 1♀ (CASENT 9029325, <named-content xmlns:xlink="http://www.w3.org/1999/xlink" content-type="dwc:institutional_code" xlink:type="simple">HNU</named-content>) <bold>China</bold>: Yunnan Province, Lushui County, Pianma Township, Changyanhe River, 9.3 km of ESE Pianma, mixed broadleaf deciduous and evergreen forest, Winkler extraction of sifted leaf litter (<named-content xmlns:xlink="http://www.w3.org/1999/xlink" content-type="dwc:verbatimCoordinates" xlink:type="simple"><named-content content-type="geo-json" specific-use="{&#34;type&#34;:&#34;Point&#34;,&#34;coordinates&#34;:[98.666510,25.993630]}" id="NCID0EXVBI" xlink:type="simple">25.99363°N, 98.66651°E</named-content></named-content>; 2470 m alt.), 12.V.2005, C. Griswold leg.</p></tp:treatment-sec><tp:treatment-sec sec-type="material" id="SECID0E3VBI"><title>Other material examined.</title><p>1♂ 1♀ (<abbrev xmlns:xlink="http://www.w3.org/1999/xlink" content-type="institution" xlink:title="Natural History Museum of Sichuan University, Chengdu, China" id="ABBRID0ECWBI" xlink:type="simple">NHMSU</abbrev>-HA123) <bold>China</bold>: Yunnan Province, Lushui County, Pianma Township, Changyanhe River, 9.3 km of ESE Pianma, mixed broadleaf deciduous and evergreen forest, in leaf litter (<named-content xmlns:xlink="http://www.w3.org/1999/xlink" content-type="dwc:verbatimCoordinates" xlink:type="simple"><named-content content-type="geo-json" specific-use="{&#34;type&#34;:&#34;Point&#34;,&#34;coordinates&#34;:[98.666510,25.993630]}" id="NCID0EMWBI" xlink:type="simple">25.99363°N, 98.66651°E</named-content></named-content>; 2470 m alt.), 10.VIII.2018, Y. Lin et al. leg.; 1♂ (<abbrev xmlns:xlink="http://www.w3.org/1999/xlink" content-type="institution" xlink:title="Natural History Museum of Sichuan University, Chengdu, China" id="ABBRID0ERWBI" xlink:type="simple">NHMSU</abbrev>-HA123) and 1♀ (<abbrev xmlns:xlink="http://www.w3.org/1999/xlink" content-type="institution" xlink:title="Natural History Museum of Sichuan University, Chengdu, China" id="ABBRID0EWWBI" xlink:type="simple">NHMSU</abbrev>-HA123) used for sequencing, GenBank: <ext-link xmlns:xlink="http://www.w3.org/1999/xlink" ext-link-type="gen" xlink:href="MW970245" xlink:type="simple">MW970245</ext-link> and <ext-link xmlns:xlink="http://www.w3.org/1999/xlink" ext-link-type="gen" xlink:href="MW970244" xlink:type="simple">MW970244</ext-link>, same data as preceding; 2♀ (<abbrev xmlns:xlink="http://www.w3.org/1999/xlink" content-type="institution" xlink:title="Natural History Museum of Sichuan University, Chengdu, China" id="ABBRID0EFXBI" xlink:type="simple">NHMSU</abbrev>-HA124), Fugong County, Shiyueliang Town, along the road from Shiyueliang to Shibali Village, primary forest (<named-content xmlns:xlink="http://www.w3.org/1999/xlink" content-type="dwc:verbatimCoordinates" xlink:type="simple"><named-content content-type="geo-json" specific-use="{&#34;type&#34;:&#34;Point&#34;,&#34;coordinates&#34;:[98.805730,27.155460]}" id="NCID0ENXBI" xlink:type="simple">27.15546°N, 98.80573°E</named-content></named-content>; 2193 m alt.), 19.VIII.2018, Y. Lin et al. leg.</p></tp:treatment-sec><tp:treatment-sec sec-type="diagnosis" id="SECID0ESXBI"><title>Diagnosis.</title><p>The male of <italic><tp:taxon-name><tp:taxon-name-part taxon-name-part-type="genus" reg="Patu">P.</tp:taxon-name-part><tp:taxon-name-part taxon-name-part-type="species" reg="xiaoxiao">xiaoxiao</tp:taxon-name-part></tp:taxon-name></italic> can be distinguished from other congeners, with the exception of <italic><tp:taxon-name><tp:taxon-name-part taxon-name-part-type="genus" reg="Patu">P.</tp:taxon-name-part><tp:taxon-name-part taxon-name-part-type="species" reg="woodwardi">woodwardi</tp:taxon-name-part></tp:taxon-name></italic>, by the stout bulb lacking a conductor or median apophysis and having a finger-like tegular process (Fig. <xref ref-type="fig" rid="F14">14A</xref> and <xref ref-type="fig" rid="F14">B</xref>). It differs from <italic><tp:taxon-name><tp:taxon-name-part taxon-name-part-type="genus" reg="Patu">P.</tp:taxon-name-part><tp:taxon-name-part taxon-name-part-type="species" reg="woodwardi">woodwardi</tp:taxon-name-part></tp:taxon-name></italic> by having the entire embolus completely embedded in the bulb (cf. Fig. <xref ref-type="fig" rid="F14">14A</xref> and <xref ref-type="fig" rid="F14">B</xref> and fig. 120 in <xref ref-type="bibr" rid="B1">Forster 1959</xref>). Females of <italic><tp:taxon-name><tp:taxon-name-part taxon-name-part-type="genus" reg="Patu">P.</tp:taxon-name-part><tp:taxon-name-part taxon-name-part-type="species" reg="xiaoxiao">xiaoxiao</tp:taxon-name-part></tp:taxon-name></italic> differs from those of other congeners by having a wide, triangular parmula, dumb-bell-shaped spermathecae separated by ~ 1.5× their width and arranged longitudinally in parallel, the copulatory ducts coiling into a loop and connecting to the postero-lateral corner of the spermathecae, the fertilisation ducts begin latero-medially on the spermathecae (Fig. <xref ref-type="fig" rid="F14">14C–E</xref>).</p></tp:treatment-sec><tp:treatment-sec sec-type="New morphological data" id="SECID0EUZBI"><title>New morphological data.</title><p><bold>Male</bold> (<abbrev xmlns:xlink="http://www.w3.org/1999/xlink" content-type="institution" xlink:title="Natural History Museum of Sichuan University, Chengdu, China" id="ABBRID0E3ZBI" xlink:type="simple">NHMSU</abbrev>-HA123). Total length 0.56. Carapace 0.28 long, 0.28 wide, 0.28 high. Clypeus 0.12 high. Sternum 0.20 long, 0.20 wide. Abdomen 0.36 long, 0.36 wide, 0.44 high. Length of legs: I 0.80 (0.20, 0.10, 0.20, 0.12, 0.18); II 0.72 (0.20, 0.10, 0.14, 0.12, 0.16); III 0.58 (0.14, 0.08, 0.14, 0.10, 0.12); IV 0.66 (0.18, 0.10, 0.14, 0.12, 0.12).</p><p><bold>Somatic characters</bold> (Fig. <xref ref-type="fig" rid="F13">13A–C</xref>). <bold><italic>Colouration</italic></bold>: carapace light brown, thoracic centre and margin with darker patches. Mouthparts nut brown, endites and labium black. Sternum black, with a few light, small dots. Leg colour light yellow gradually grading to very dark brown, tibia darkest brown. Abdomen dorsally light grey, laterally dark greyish, ventrally and posteriorly charcoal black. <bold><italic>Prosoma</italic></bold>: carapace as long as wide, nearly round. Cephalic part vertical anteriorly and sloped posteriorly. Eyes, subequal in size. <abbrev xmlns:xlink="http://www.w3.org/1999/xlink" xlink:title="posterior eye row" id="ABBRID0EP1BI" xlink:type="simple">PER</abbrev> slightly recurved, <abbrev xmlns:xlink="http://www.w3.org/1999/xlink" xlink:title="anterior lateral eyes" id="ABBRID0ET1BI" xlink:type="simple">ALE</abbrev> protruded. Chelicerae anterior surface flat. Labium semi-circular, wider than long. Sternum smooth, slightly plump. <bold><italic>Legs</italic></bold>: each patella with 1 disto-dorsal seta, 1 proximal and 1 disto-dorsal seta on each tibia. Tibia II with 2 ventral clasping spines. <bold><italic>Opisthosoma</italic></bold>: dorsally globose, laterally ovoid, clothed with black, long setae, cuticle rough with dots of varying shades and sizes. Spinnerets dark brown.</p><fig id="F13" position="float" orientation="portrait"><object-id xmlns:xlink="http://www.w3.org/1999/xlink" content-type="doi" xlink:type="simple">10.3897/zookeys.1072.67935.figure13</object-id><object-id xmlns:xlink="http://www.w3.org/1999/xlink" content-type="arpha" xlink:type="simple">A5F2202A-FB2E-56ED-B583-098AE96DEA52</object-id><label>Figure 13.</label><caption><p><italic><tp:taxon-name><tp:taxon-name-part taxon-name-part-type="genus" reg="Patu">Patu</tp:taxon-name-part><tp:taxon-name-part taxon-name-part-type="species" reg="xiaoxiao">xiaoxiao</tp:taxon-name-part></tp:taxon-name></italic><bold>A</bold> male habitus, dorsal <bold>B</bold> male habitus, ventral <bold>C</bold> male habitus, lateral <bold>D</bold> female habitus, dorsal <bold>E</bold> female habitus, ventral <bold>F</bold> female habitus, lateral. Abbreviation: <abbrev xmlns:xlink="http://www.w3.org/1999/xlink" xlink:title="male clasping spines on tibia II" id="ABBRID0E32BI" xlink:type="simple">TS</abbrev> = male clasping spines on tibia II. Scale bars: 0.50 (<bold>A–F</bold>).</p></caption><graphic xmlns:xlink="http://www.w3.org/1999/xlink" xlink:href="zookeys-1072-001-g013.jpg" position="float" orientation="portrait" xlink:type="simple" id="oo_612455.jpg"><uri content-type="original_file" xlink:type="simple">https://binary.pensoft.net/fig/612455</uri></graphic></fig><fig id="F14" position="float" orientation="portrait"><object-id xmlns:xlink="http://www.w3.org/1999/xlink" content-type="doi" xlink:type="simple">10.3897/zookeys.1072.67935.figure14</object-id><object-id xmlns:xlink="http://www.w3.org/1999/xlink" content-type="arpha" xlink:type="simple">38F4B17C-CED3-58B6-971B-EADE5165E7CD</object-id><label>Figure 14.</label><caption><p><italic><tp:taxon-name><tp:taxon-name-part taxon-name-part-type="genus" reg="Patu">Patu</tp:taxon-name-part><tp:taxon-name-part taxon-name-part-type="species" reg="xiaoxiao">xiaoxiao</tp:taxon-name-part></tp:taxon-name></italic><bold>A</bold> male palp, prolateral <bold>B</bold> male palp, retrolateral <bold>C</bold> epigyne, ventral <bold>D</bold> vulva, ventral <bold>E</bold> vulva, dorsal. Abbreviations: <abbrev xmlns:xlink="http://www.w3.org/1999/xlink" xlink:title="copulatory ducts" id="ABBRID0EE4BI" xlink:type="simple">CD</abbrev> = copulatory ducts; <abbrev xmlns:xlink="http://www.w3.org/1999/xlink" xlink:title="conductor" id="ABBRID0EI4BI" xlink:type="simple">Co</abbrev> = conductor; <abbrev xmlns:xlink="http://www.w3.org/1999/xlink" xlink:title="copulatory opening" id="ABBRID0EM4BI" xlink:type="simple">CO</abbrev> = copulatory opening; E = embolus; <abbrev xmlns:xlink="http://www.w3.org/1999/xlink" xlink:title="fertilisation ducts" id="ABBRID0EQ4BI" xlink:type="simple">FD</abbrev> = fertilisation ducts; <abbrev xmlns:xlink="http://www.w3.org/1999/xlink" xlink:title="femur" id="ABBRID0EU4BI" xlink:type="simple">Fe</abbrev> = femur; <abbrev xmlns:xlink="http://www.w3.org/1999/xlink" xlink:title="median apophysis" id="ABBRID0EY4BI" xlink:type="simple">MA</abbrev> = median apophysis; <abbrev xmlns:xlink="http://www.w3.org/1999/xlink" xlink:title="patella" id="ABBRID0E34BI" xlink:type="simple">Pa</abbrev> = patella; <abbrev xmlns:xlink="http://www.w3.org/1999/xlink" xlink:title="parmula" id="ABBRID0EA5BI" xlink:type="simple">Pl</abbrev> = parmula; S = spermathecae; T = tegulum; <abbrev xmlns:xlink="http://www.w3.org/1999/xlink" xlink:title="tibia" id="ABBRID0EE5BI" xlink:type="simple">Ti</abbrev> = tibia; <abbrev xmlns:xlink="http://www.w3.org/1999/xlink" xlink:title="tegular process" id="ABBRID0EI5BI" xlink:type="simple">TP</abbrev> = tegular process. Scale bars: 0.10 (<bold>A–E</bold>).</p></caption><graphic xmlns:xlink="http://www.w3.org/1999/xlink" xlink:href="zookeys-1072-001-g014.jpg" position="float" orientation="portrait" xlink:type="simple" id="oo_612456.jpg"><uri content-type="original_file" xlink:type="simple">https://binary.pensoft.net/fig/612456</uri></graphic></fig><p><bold><italic>Palp</italic></bold> (Fig. <xref ref-type="fig" rid="F14">14A</xref> and <xref ref-type="fig" rid="F14">B</xref>): size ~¼ of carapace. Femur swollen, wider than patella, patella as long as ~ ½ length of tibia. Tibia flat and lamellar. Tegulum smooth, with finger-like apical process. Embolus long, starting at retrolatero-medial part of tegulum, coiled into 2 loops inside bulb. Tip of embolus hidden within tegulum, not extended from top of bulb.</p><p><bold>Female.</bold> Total length 0.56. Carapace 0.28 long, 0.28 wide, 0.24 high. Clypeus 0.08 high. Sternum 0.20 long, 0.20 wide. Abdomen 0.36 long, 0.32 wide, 0.40 high. Length of legs: I 0.70 (0.20, 0.06, 0.16, 0.14, 0.14); II 0.62 (0.14, 0.08, 0.14, 0.12, 0.14); III 0.52 (0.12, 0.06, 0.12, 0.08, 0.14); IV 0.60 (0.12, 0.08, 0.16, 0.10, 0.14).</p><p><bold>Somatic characters</bold> (Fig. <xref ref-type="fig" rid="F13">13D–F</xref>). <bold><italic>Colouration</italic></bold>: as in male, except lighter mouthparts and sternum. <bold><italic>Prosoma</italic></bold>: carapace longer than wide, pear-shaped. Eye arrangement as in male. <abbrev xmlns:xlink="http://www.w3.org/1999/xlink" xlink:title="posterior eye row" id="ABBRID0EQ6BI" xlink:type="simple">PER</abbrev> straight. Cephalic part lower than in male. <bold><italic>Legs</italic></bold>: spination as in male, except for lack of clasping spines on tibia II. <bold><italic>Opisthosoma</italic></bold>: subovoid in dorsal view, cuticle. Spinnerets dark grey.</p><p><bold><italic>Epigyne</italic></bold> (Fig. <xref ref-type="fig" rid="F14">14C–E</xref>): faintly sclerotised, internal structures nearly invisible via the cuticle. Parmula triangular, length equal to ca. ½ width, slightly protruded. Spermathecae nearly dumb-bell-shaped, longitudinally parallel, separated by ~ 1.5× their width. Copulatory openings large. Copulatory ducts translucent, their width equal to ca. 2.5× width of fertilisation ducts and folded at middle, distal part connected with postero-lateral part of spermathecae. Fertilisation duct shorter than a spermatheca length, narrow, originates from the lateral central position of spermathecae.</p></tp:treatment-sec><tp:treatment-sec sec-type="distribution" id="SECID0EFACI"><title>Distribution.</title><p>China (Yunnan) (Fig. <xref ref-type="fig" rid="F23">23</xref>).</p></tp:treatment-sec><tp:treatment-sec sec-type="remarks" id="SECID0EPACI"><title>Remarks.</title><p><italic><tp:taxon-name><tp:taxon-name-part taxon-name-part-type="genus" reg="Patu">Patu</tp:taxon-name-part><tp:taxon-name-part taxon-name-part-type="species" reg="xiaoxiao">xiaoxiao</tp:taxon-name-part></tp:taxon-name></italic> was described, based on three females. Based on supplementary materials from the type locality collected in 2018, the male is described for the first time here.</p></tp:treatment-sec><tp:treatment-sec><!--Section generated to contain objects referenced in tp:taxon-treatment.--><fig id="F23" position="float" orientation="portrait"><object-id xmlns:xlink="http://www.w3.org/1999/xlink" content-type="doi" xlink:type="simple">10.3897/zookeys.1072.67935.figure23</object-id><object-id xmlns:xlink="http://www.w3.org/1999/xlink" content-type="arpha" xlink:type="simple">AA075F02-BF5C-50E0-9B73-59E9F1368418</object-id><label>Figure 23.</label><caption><p>Distribution records of fourteen species of genera <italic><tp:taxon-name><tp:taxon-name-part taxon-name-part-type="genus" reg="Patu">Patu</tp:taxon-name-part></tp:taxon-name></italic>, <italic><tp:taxon-name><tp:taxon-name-part taxon-name-part-type="genus" reg="Kirinua">Kirinua</tp:taxon-name-part></tp:taxon-name></italic> gen. nov. and <italic><tp:taxon-name><tp:taxon-name-part taxon-name-part-type="genus" reg="Swilda">Swilda</tp:taxon-name-part></tp:taxon-name></italic> gen. nov. in Asia <bold>1</bold><italic><tp:taxon-name><tp:taxon-name-part taxon-name-part-type="genus" reg="Patu">P.</tp:taxon-name-part><tp:taxon-name-part taxon-name-part-type="species" reg="catba">catba</tp:taxon-name-part></tp:taxon-name></italic> sp. nov. <bold>2</bold><italic><tp:taxon-name><tp:taxon-name-part taxon-name-part-type="genus" reg="Patu">P.</tp:taxon-name-part><tp:taxon-name-part taxon-name-part-type="species" reg="dakou">dakou</tp:taxon-name-part></tp:taxon-name></italic> sp. nov. <bold>3</bold><italic><tp:taxon-name><tp:taxon-name-part taxon-name-part-type="genus" reg="Patu">P.</tp:taxon-name-part><tp:taxon-name-part taxon-name-part-type="species" reg="damtao">damtao</tp:taxon-name-part></tp:taxon-name></italic> sp. nov. <bold>4</bold><italic><tp:taxon-name><tp:taxon-name-part taxon-name-part-type="genus" reg="Patu">P.</tp:taxon-name-part><tp:taxon-name-part taxon-name-part-type="species" reg="jiangzhou">jiangzhou</tp:taxon-name-part></tp:taxon-name></italic> sp. nov. <bold>5</bold><italic><tp:taxon-name><tp:taxon-name-part taxon-name-part-type="genus" reg="Patu">P.</tp:taxon-name-part><tp:taxon-name-part taxon-name-part-type="species" reg="jidanweishi">jidanweishi</tp:taxon-name-part></tp:taxon-name></italic><bold>6</bold><italic><tp:taxon-name><tp:taxon-name-part taxon-name-part-type="genus" reg="Patu">P.</tp:taxon-name-part><tp:taxon-name-part taxon-name-part-type="species" reg="nagarat">nagarat</tp:taxon-name-part></tp:taxon-name></italic> sp. nov. <bold>7</bold><italic><tp:taxon-name><tp:taxon-name-part taxon-name-part-type="genus" reg="Patu">P.</tp:taxon-name-part><tp:taxon-name-part taxon-name-part-type="species" reg="nigeri">nigeri</tp:taxon-name-part></tp:taxon-name></italic><bold>8</bold><italic><tp:taxon-name><tp:taxon-name-part taxon-name-part-type="genus" reg="Patu">P.</tp:taxon-name-part><tp:taxon-name-part taxon-name-part-type="species" reg="putao">putao</tp:taxon-name-part></tp:taxon-name></italic> sp. nov. <bold>9</bold><italic><tp:taxon-name><tp:taxon-name-part taxon-name-part-type="genus" reg="Patu">P.</tp:taxon-name-part><tp:taxon-name-part taxon-name-part-type="species" reg="qiqi">qiqi</tp:taxon-name-part></tp:taxon-name></italic><bold>10</bold><italic><tp:taxon-name><tp:taxon-name-part taxon-name-part-type="genus" reg="Patu">P.</tp:taxon-name-part><tp:taxon-name-part taxon-name-part-type="species" reg="xiaoxiao">xiaoxiao</tp:taxon-name-part></tp:taxon-name></italic><bold>11</bold><italic><tp:taxon-name><tp:taxon-name-part taxon-name-part-type="genus" reg="Kirinua">K.</tp:taxon-name-part><tp:taxon-name-part taxon-name-part-type="species" reg="maguai">maguai</tp:taxon-name-part></tp:taxon-name></italic> sp. nov. <bold>12</bold><italic><tp:taxon-name><tp:taxon-name-part taxon-name-part-type="genus" reg="Kirinua">K.</tp:taxon-name-part><tp:taxon-name-part taxon-name-part-type="species" reg="yangshuo">yangshuo</tp:taxon-name-part></tp:taxon-name></italic> sp. nov. <bold>13</bold><italic><tp:taxon-name><tp:taxon-name-part taxon-name-part-type="genus" reg="Swilda">S.</tp:taxon-name-part><tp:taxon-name-part taxon-name-part-type="species" reg="longtou">longtou</tp:taxon-name-part></tp:taxon-name></italic><bold>14</bold><italic><tp:taxon-name><tp:taxon-name-part taxon-name-part-type="genus" reg="Swilda">S.</tp:taxon-name-part><tp:taxon-name-part taxon-name-part-type="species" reg="spinathoraxi">spinathoraxi.</tp:taxon-name-part></tp:taxon-name></italic></p></caption><graphic xmlns:xlink="http://www.w3.org/1999/xlink" xlink:href="zookeys-1072-001-g023.jpg" position="float" orientation="portrait" xlink:type="simple" id="oo_612465.jpg"><uri content-type="original_file" xlink:type="simple">https://binary.pensoft.net/fig/612465</uri></graphic></fig></tp:treatment-sec><ref-list><ref id="B1"><mixed-citation xmlns:xlink="http://www.w3.org/1999/xlink" xlink:type="simple"><person-group><name name-style="western"><surname>Forster</surname><given-names>RR</given-names></name></person-group> (<year>1959</year>) <article-title>The spiders of the family <tp:taxon-name><tp:taxon-name-part taxon-name-part-type="family">Symphytognathidae</tp:taxon-name-part></tp:taxon-name>.</article-title><source>Transactions and Proceedings of the Royal Society of New Zealand</source><volume>86</volume>: <fpage>269</fpage>–<lpage>329</lpage>.</mixed-citation></ref></ref-list></tp:taxon-treatment>
