# Supplementary material for: Taxonomic study on fourteen symphytognathid species from Asia (Araneae, Symphytognathidae)
Source: Zookeys. 2021 Nov 19;1072:1–47. doi: 10.3897/zookeys.1072.67935 (PMC8626413; doi:10.3897/zookeys.1072.67935)
Supplement: XML Treatment for Swilda [file zookeys.1072.67935-treatment15.xml]

<!DOCTYPE tp:taxon-treatment
  PUBLIC "-//TaxonX//DTD Taxonomic Treatment Publishing DTD v0 20100105//EN" "tax-treatment-NSO.dtd">
<tp:taxon-treatment xmlns:tp="http://www.plazi.org/taxpub"><tp:treatment-meta><kwd-group><label>Taxon classification</label><kwd>
                <named-content content-type="kingdom">Animalia</named-content>
              </kwd><kwd>
                <named-content content-type="order">Araneae</named-content>
              </kwd><kwd>
                <named-content content-type="family">Symphytognathidae</named-content>
              </kwd></kwd-group><mixed-citation publication-type="journal"><person-group><name><surname>Li</surname><given-names>Ya</given-names></name><name><surname>Li</surname><given-names>Shuqiang</given-names></name><name><surname>Lin</surname><given-names>Yucheng</given-names></name></person-group><article-title>Taxonomic study on fourteen symphytognathid species from Asia (<tp:taxon-name><tp:taxon-name-part taxon-name-part-type="order">Araneae</tp:taxon-name-part></tp:taxon-name>, <tp:taxon-name><tp:taxon-name-part taxon-name-part-type="family">Symphytognathidae</tp:taxon-name-part></tp:taxon-name>)</article-title><source>Zookeys</source><day>19</day><month>11</month><year>2021</year><volume>1072</volume><fpage>1</fpage><lpage>47</lpage><pub-id pub-id-type="doi">10.3897/zookeys.1072.67935</pub-id></mixed-citation></tp:treatment-meta><tp:nomenclature><label>Genus</label><tp:taxon-name>
              <object-id xmlns:xlink="http://www.w3.org/1999/xlink" content-type="arpha" xlink:type="simple">7FABCB5C-4AC4-5FE3-B620-01B09356C397</object-id>
              <tp:taxon-name-part taxon-name-part-type="genus" reg="Swilda">Swilda</tp:taxon-name-part>
              <object-id xmlns:xlink="http://www.w3.org/1999/xlink" content-type="zoobank" xlink:type="simple">http://zoobank.org/CC843E39-93C5-44A5-9C50-5E7ABBF17B21</object-id>
            </tp:taxon-name><tp:taxon-authority>S. Li &amp; Lin</tp:taxon-authority><tp:taxon-status xmlns:xlink="http://www.w3.org/1999/xlink" xlink:type="simple">gen. nov.</tp:taxon-status></tp:nomenclature><tp:treatment-sec sec-type="type species" id="SECID0ENKDI"><title>Type species.</title><p><italic><tp:taxon-name><tp:taxon-name-part taxon-name-part-type="genus" reg="Crassignatha">Crassignatha</tp:taxon-name-part><tp:taxon-name-part taxon-name-part-type="species" reg="longtou">longtou</tp:taxon-name-part></tp:taxon-name></italic> Miller, Griswold &amp; Yin, 2009, from Gaoligong Mountain, south-western China.</p></tp:treatment-sec><tp:treatment-sec sec-type="etymology" id="SECID0E5KDI"><title>Etymology.</title><p>The generic name <italic><tp:taxon-name><tp:taxon-name-part taxon-name-part-type="genus" reg="Swilda">Swilda</tp:taxon-name-part></tp:taxon-name></italic> is derived from the Swild Studio (in Chinese: Xi Nan Shan Di Gong Zuo Shi). It is named after the organisation in honour of its dedication to promoting public advocacy for wildlife conservation and nature education in southwest China. The gender is masculine.</p></tp:treatment-sec><tp:treatment-sec sec-type="diagnosis" id="SECID0ELLDI"><title>Diagnosis.</title><p><italic><tp:taxon-name><tp:taxon-name-part taxon-name-part-type="genus" reg="Swilda">Swilda</tp:taxon-name-part></tp:taxon-name></italic> gen. nov. is easily distinguished from other symphytognathids, except <italic><tp:taxon-name><tp:taxon-name-part taxon-name-part-type="genus" reg="Crassignatha">Crassignatha</tp:taxon-name-part></tp:taxon-name></italic>, by having an anteromedially-split dorsal scutum in the male and a highly ornamented spinous and pitted carapace in both sexes (Figs <xref ref-type="fig" rid="F19">19A, D</xref>, <xref ref-type="fig" rid="F21">21A</xref> and <xref ref-type="fig" rid="F21">D</xref>). It resembles <italic><tp:taxon-name><tp:taxon-name-part taxon-name-part-type="genus" reg="Crassignatha">Crassignatha</tp:taxon-name-part></tp:taxon-name></italic> in carapace texture and the spherical spermathecae. The male differs from those of <italic><tp:taxon-name><tp:taxon-name-part taxon-name-part-type="genus" reg="Crassignatha">Crassignatha</tp:taxon-name-part></tp:taxon-name></italic> by having a conductor and lacking a cymbial tooth (Figs <xref ref-type="fig" rid="F20">20A</xref> and <xref ref-type="fig" rid="F22">22A</xref>) vs. lacking a conductor, but having a cymbial tooth (figs 2A, 8A and 10A in <xref ref-type="bibr" rid="B9">Li et al. 2020</xref>); the female differs in lacking a scape and by the separated copulatory openings (Figs <xref ref-type="fig" rid="F20">20F</xref> and <xref ref-type="fig" rid="F22">22E</xref>) vs. having a protruded scape and the adnate copulatory openings located at the apex of the scape in <italic><tp:taxon-name><tp:taxon-name-part taxon-name-part-type="genus" reg="Crassignatha">Crassignatha</tp:taxon-name-part></tp:taxon-name></italic> (figs 2G, 4G and 8G in <xref ref-type="bibr" rid="B9">Li et al. 2020</xref>).</p><fig id="F19" position="float" orientation="portrait"><object-id xmlns:xlink="http://www.w3.org/1999/xlink" content-type="doi" xlink:type="simple">10.3897/zookeys.1072.67935.figure19</object-id><object-id xmlns:xlink="http://www.w3.org/1999/xlink" content-type="arpha" xlink:type="simple">E782D942-F7A2-59E8-AE1D-892099AEFE50</object-id><label>Figure 19.</label><caption><p><italic><tp:taxon-name><tp:taxon-name-part taxon-name-part-type="genus" reg="Swilda">Swilda</tp:taxon-name-part><tp:taxon-name-part taxon-name-part-type="species" reg="longtou">longtou</tp:taxon-name-part></tp:taxon-name></italic><bold>A</bold> male habitus, dorsal <bold>B</bold> male habitus, ventral <bold>C</bold> male habitus, lateral <bold>D</bold> female habitus, dorsal <bold>E</bold> female habitus, ventral <bold>F</bold> female habitus, lateral. Abbreviation: <abbrev xmlns:xlink="http://www.w3.org/1999/xlink" xlink:title="male clasping spines on tibia II" id="ABBRID0ETODI" xlink:type="simple">TS</abbrev> = male clasping spines on tibia II. Scale bars: 0.50 (<bold>A–F</bold>).</p></caption><graphic xmlns:xlink="http://www.w3.org/1999/xlink" xlink:href="zookeys-1072-001-g019.jpg" position="float" orientation="portrait" xlink:type="simple" id="oo_612461.jpg"><uri content-type="original_file" xlink:type="simple">https://binary.pensoft.net/fig/612461</uri></graphic></fig><fig id="F20" position="float" orientation="portrait"><object-id xmlns:xlink="http://www.w3.org/1999/xlink" content-type="doi" xlink:type="simple">10.3897/zookeys.1072.67935.figure20</object-id><object-id xmlns:xlink="http://www.w3.org/1999/xlink" content-type="arpha" xlink:type="simple">0F652EAE-FD9A-5560-8C33-1D9581ED16D2</object-id><label>Figure 20.</label><caption><p><italic><tp:taxon-name><tp:taxon-name-part taxon-name-part-type="genus" reg="Swilda">Swilda</tp:taxon-name-part><tp:taxon-name-part taxon-name-part-type="species" reg="longtou">longtou</tp:taxon-name-part></tp:taxon-name></italic><bold>A</bold> male palp, prolateral <bold>B</bold> male palp, retrolateral <bold>C</bold> epigyne, ventral <bold>D</bold> epigyne, lateral <bold>E</bold> vulva, ventral <bold>F</bold> vulva, dorsal. Abbreviations: <abbrev xmlns:xlink="http://www.w3.org/1999/xlink" xlink:title="cymbial apophysis" id="ABBRID0E4PDI" xlink:type="simple">CA</abbrev> = cymbial apophysis; <abbrev xmlns:xlink="http://www.w3.org/1999/xlink" xlink:title="copulatory ducts" id="ABBRID0EBQDI" xlink:type="simple">CD</abbrev> = copulatory ducts; <abbrev xmlns:xlink="http://www.w3.org/1999/xlink" xlink:title="conductor" id="ABBRID0EFQDI" xlink:type="simple">Co</abbrev> = conductor; <abbrev xmlns:xlink="http://www.w3.org/1999/xlink" xlink:title="copulatory opening" id="ABBRID0EJQDI" xlink:type="simple">CO</abbrev> = copulatory opening; <abbrev xmlns:xlink="http://www.w3.org/1999/xlink" xlink:title="cymbium" id="ABBRID0ENQDI" xlink:type="simple">Cy</abbrev> = cymbium; <abbrev xmlns:xlink="http://www.w3.org/1999/xlink" xlink:title="proximal cymbial process" id="ABBRID0ERQDI" xlink:type="simple">CP1</abbrev> = proximal cymbial process; <abbrev xmlns:xlink="http://www.w3.org/1999/xlink" xlink:title="distal cymbial process" id="ABBRID0EVQDI" xlink:type="simple">CP2</abbrev> = distal cymbial process; E = embolus; <abbrev xmlns:xlink="http://www.w3.org/1999/xlink" xlink:title="fertilisation ducts" id="ABBRID0EZQDI" xlink:type="simple">FD</abbrev> = fertilisation ducts; <abbrev xmlns:xlink="http://www.w3.org/1999/xlink" xlink:title="femur" id="ABBRID0E4QDI" xlink:type="simple">Fe</abbrev> = femur; <abbrev xmlns:xlink="http://www.w3.org/1999/xlink" xlink:title="median apophysis" id="ABBRID0EBRDI" xlink:type="simple">MA</abbrev> = median apophysis; <abbrev xmlns:xlink="http://www.w3.org/1999/xlink" xlink:title="patella" id="ABBRID0EFRDI" xlink:type="simple">Pa</abbrev> = patella; S = spermathecae; T = tegulum; <abbrev xmlns:xlink="http://www.w3.org/1999/xlink" xlink:title="tibia" id="ABBRID0EJRDI" xlink:type="simple">Ti</abbrev> = tibia. Scale bars: 0.10 (<bold>A–F</bold>).</p></caption><graphic xmlns:xlink="http://www.w3.org/1999/xlink" xlink:href="zookeys-1072-001-g020.jpg" position="float" orientation="portrait" xlink:type="simple" id="oo_612462.jpg"><uri content-type="original_file" xlink:type="simple">https://binary.pensoft.net/fig/612462</uri></graphic></fig></tp:treatment-sec><tp:treatment-sec sec-type="description" id="SECID0EURDI"><title>Description.</title><p>Minute, body length 0.50–1.00. Carapace rounded or pyriform, strongly sclerotised, surface spinous and pitted (Figs <xref ref-type="fig" rid="F19">19A</xref>, <xref ref-type="fig" rid="F19">19D</xref>, <xref ref-type="fig" rid="F21">21A</xref> and <xref ref-type="fig" rid="F21">21D</xref>). Cephalic part raised, higher in male than in female. Six eyes, white, in 3 diads. Clypeus high, more than 2× diameter of <abbrev xmlns:xlink="http://www.w3.org/1999/xlink" xlink:title="anterior lateral eyes" id="ABBRID0EKSDI" xlink:type="simple">ALE</abbrev>, concave. Chelicerae fused at middle, with 1 bifid tooth. Labium tongue-shaped, fused to coarse, pitted sternum. Sternum heart-shaped, slightly plump, truncated posteriorly (Figs <xref ref-type="fig" rid="F19">19B</xref>, <xref ref-type="fig" rid="F19">19E</xref>, <xref ref-type="fig" rid="F21">21B</xref> and <xref ref-type="fig" rid="F21">21E</xref>). Male tibia II with one clasping spine (Figs <xref ref-type="fig" rid="F19">19B</xref> and <xref ref-type="fig" rid="F21">21B</xref>). Abdomen globose in both sexes, male usually with a weakly sclerotised abdominal scutum split at mid-line (Figs <xref ref-type="fig" rid="F19">19A</xref> and <xref ref-type="fig" rid="F21">21A</xref>), sclerotised annular plate encircles spinnerets (Figs <xref ref-type="fig" rid="F19">19B</xref>, <xref ref-type="fig" rid="F19">19E</xref>, <xref ref-type="fig" rid="F21">21B</xref> and <xref ref-type="fig" rid="F21">21E</xref>). Colulus absent.</p><p>Pedicel orifice wide, wider than epigyne, with 2 pairs of lateral setae, posterior margin rebordered. Epigastric scutum distinctly sclerotised ventrally (not encircling pedicel).</p><p><bold><italic>Male palp</italic></bold> (Figs <xref ref-type="fig" rid="F20">20A, B</xref>, <xref ref-type="fig" rid="F22">22A</xref> and <xref ref-type="fig" rid="F22">B</xref>): femur swollen, wider than patella, tibia lamellar. Bulb oblate; cymbium well developed, covers bulb on prolatero-ventral side, with 2 processes (<abbrev xmlns:xlink="http://www.w3.org/1999/xlink" xlink:title="proximal cymbial process" id="ABBRID0EOUDI" xlink:type="simple">CP1</abbrev>, <abbrev xmlns:xlink="http://www.w3.org/1999/xlink" xlink:title="distal cymbial process" id="ABBRID0ESUDI" xlink:type="simple">CP2</abbrev>). Median apophysis present. Conductor longer than median apophysis, protruded out of bulb. Embolus long, tubular, sclerotised, originates at prolateral margin of tegulum, curved and extended beneath distal part of cymbium.</p><p><bold><italic>Epigyne</italic></bold> (Figs <xref ref-type="fig" rid="F20">20C–F</xref> and <xref ref-type="fig" rid="F22">22C–E</xref>): sclerotised, posterior margin slightly protruded. Parmula inconspicuous. Copulatory openings separated, located at posterior margin. Spermathecae globose, separated by less than 2 diameters. Copulatory ducts slender, twisted, encircling spermathecae, connected to anteromedial surface of spermathecae. Fertilisation ducts originate at posterolateral surface of spermathecae.</p></tp:treatment-sec><tp:treatment-sec sec-type="Composition" id="SECID0EFVDI"><title>Composition.</title><p><italic><tp:taxon-name><tp:taxon-name-part taxon-name-part-type="genus" reg="Swilda">Swilda</tp:taxon-name-part><tp:taxon-name-part taxon-name-part-type="species" reg="longtou">longtou</tp:taxon-name-part></tp:taxon-name></italic> (<xref ref-type="bibr" rid="B16">Miller et al, 2009</xref>) comb. nov. and <italic><tp:taxon-name><tp:taxon-name-part taxon-name-part-type="genus" reg="Swilda">S.</tp:taxon-name-part><tp:taxon-name-part taxon-name-part-type="species" reg="spinathoraxi">spinathoraxi</tp:taxon-name-part></tp:taxon-name></italic> (Lin &amp; Li, 2009) comb. nov.</p></tp:treatment-sec><tp:treatment-sec sec-type="Relationships" id="SECID0EFWDI"><title>Relationships.</title><p><italic><tp:taxon-name><tp:taxon-name-part taxon-name-part-type="genus" reg="Swilda">Swilda</tp:taxon-name-part></tp:taxon-name></italic> gen. nov. is characterised by its tiny size, fused chelicerae at mid-line, AMEs and book lungs absent, female lacking palps and tarsi much longer than metatarsi. Here, the male of <italic><tp:taxon-name><tp:taxon-name-part taxon-name-part-type="genus" reg="Crassignatha">C.</tp:taxon-name-part><tp:taxon-name-part taxon-name-part-type="species" reg="longtou">longtou</tp:taxon-name-part></tp:taxon-name></italic> is described for the first time and specimens of <italic><tp:taxon-name><tp:taxon-name-part taxon-name-part-type="genus" reg="Patu">P.</tp:taxon-name-part><tp:taxon-name-part taxon-name-part-type="species" reg="spinathoraxi">spinathoraxi</tp:taxon-name-part></tp:taxon-name></italic> are re-examined. We found the morphological features of these two species to be very similar to those of <italic><tp:taxon-name><tp:taxon-name-part taxon-name-part-type="genus" reg="Crassignatha">Crassignatha</tp:taxon-name-part></tp:taxon-name></italic> (see <xref ref-type="bibr" rid="B9">Li et al. 2020</xref>: 65), sharing the following combination of characters: a clasping spine on tibia II and an abdominal scutum latero-posteriorly in the male and a decorated carapace and sclerotised epigastric scutum in both sexes (Figs <xref ref-type="fig" rid="F19">19A–F</xref> and <xref ref-type="fig" rid="F21">21A–F</xref>). The differences between these two species and <italic><tp:taxon-name><tp:taxon-name-part taxon-name-part-type="genus" reg="Crassignatha">Crassignatha</tp:taxon-name-part></tp:taxon-name></italic> are: a pitted and spinous carapace, a sclerotised annular plate that encircles the spinnerets (cf. Figs <xref ref-type="fig" rid="F19">19A–F</xref> and <xref ref-type="fig" rid="F21">21A–F</xref> vs. figs 1A–F and 7A–F in <xref ref-type="bibr" rid="B9">Li et al. 2020</xref>), only 1 male clasping spine (cf. Figs <xref ref-type="fig" rid="F19">19B</xref> and <xref ref-type="fig" rid="F21">21B</xref> vs. figs 1B and 12C in <xref ref-type="bibr" rid="B9">Li et al. 2020</xref>: only 1 spine in a few species), male palps lack a cymbial tooth, but have a conductor (cf. Figs <xref ref-type="fig" rid="F20">20A</xref> and <xref ref-type="fig" rid="F22">22A</xref> vs. figs 2A and 8A in <xref ref-type="bibr" rid="B9">Li et al. 2020</xref>) and the epigyne lacks a protruded scape (cf. Figs <xref ref-type="fig" rid="F20">20E–F</xref> and <xref ref-type="fig" rid="F22">22E–E</xref> vs. figs 2E and 6E in <xref ref-type="bibr" rid="B9">Li et al. 2020</xref>).</p><p>The genetic distance we estimated, based on <abbrev xmlns:xlink="http://www.w3.org/1999/xlink" xlink:title="mitochondrial gene cytochrome c oxidase subunit I" id="ABBRID0EUZDI" xlink:type="simple">COI</abbrev>, also indicated differences between these two species and members of other genera (see Appendix Table <xref ref-type="table" rid="T3">A1</xref>). Phylogenetic analysis of molecular data indicates that <italic><tp:taxon-name><tp:taxon-name-part taxon-name-part-type="genus" reg="Patu">P.</tp:taxon-name-part><tp:taxon-name-part taxon-name-part-type="species" reg="spinathoraxi">spinathoraxi</tp:taxon-name-part></tp:taxon-name></italic> and <italic><tp:taxon-name><tp:taxon-name-part taxon-name-part-type="genus" reg="Crassignatha">C.</tp:taxon-name-part><tp:taxon-name-part taxon-name-part-type="species" reg="longtou">longtou</tp:taxon-name-part></tp:taxon-name></italic> are clearly congeneric. Additionally, the combined genetic evidence from five genes supports the monophyly of <italic><tp:taxon-name><tp:taxon-name-part taxon-name-part-type="genus" reg="Swilda">Swilda</tp:taxon-name-part></tp:taxon-name></italic> gen. nov. and the sister group relationship of the two genera (unpubl. data). Therefore, <italic><tp:taxon-name><tp:taxon-name-part taxon-name-part-type="genus" reg="Swilda">Swilda</tp:taxon-name-part></tp:taxon-name></italic> gen. nov. is proposed as a new genus in which to place <italic><tp:taxon-name><tp:taxon-name-part taxon-name-part-type="genus" reg="Swilda">S.</tp:taxon-name-part><tp:taxon-name-part taxon-name-part-type="species" reg="longtou">longtou</tp:taxon-name-part></tp:taxon-name></italic> (<xref ref-type="bibr" rid="B16">Miller et al, 2009</xref>) comb. nov., transferred from <italic><tp:taxon-name><tp:taxon-name-part taxon-name-part-type="genus" reg="Crassignatha">Crassignatha</tp:taxon-name-part></tp:taxon-name></italic> and <italic><tp:taxon-name><tp:taxon-name-part taxon-name-part-type="genus" reg="Swilda">S.</tp:taxon-name-part><tp:taxon-name-part taxon-name-part-type="species" reg="spinathoraxi">spinathoraxi</tp:taxon-name-part></tp:taxon-name></italic> comb. nov., transferred from <italic><tp:taxon-name><tp:taxon-name-part taxon-name-part-type="genus" reg="Patu">Patu</tp:taxon-name-part></tp:taxon-name></italic>. We designate <italic><tp:taxon-name><tp:taxon-name-part taxon-name-part-type="genus" reg="Swilda">Swilda</tp:taxon-name-part><tp:taxon-name-part taxon-name-part-type="species" reg="longtou">longtou</tp:taxon-name-part></tp:taxon-name></italic> as the type species for this new genus.</p></tp:treatment-sec><tp:treatment-sec sec-type="distribution" id="SECID0ET3DI"><title>Distribution.</title><p>China (Yunnan) (Fig. <xref ref-type="fig" rid="F23">23</xref>).</p></tp:treatment-sec><tp:treatment-sec><!--Section generated to contain objects referenced in tp:taxon-treatment.--><fig id="F21" position="float" orientation="portrait"><object-id xmlns:xlink="http://www.w3.org/1999/xlink" content-type="doi" xlink:type="simple">10.3897/zookeys.1072.67935.figure21</object-id><object-id xmlns:xlink="http://www.w3.org/1999/xlink" content-type="arpha" xlink:type="simple">3E563CD2-FD63-5C09-A110-358BD6DDF3B8</object-id><label>Figure 21.</label><caption><p><italic><tp:taxon-name><tp:taxon-name-part taxon-name-part-type="genus" reg="Swilda">Swilda</tp:taxon-name-part><tp:taxon-name-part taxon-name-part-type="species" reg="spinathoraxi">spinathoraxi</tp:taxon-name-part></tp:taxon-name></italic><bold>A</bold> male habitus, dorsal <bold>B</bold> male habitus, ventral <bold>C</bold> male habitus, lateral <bold>D</bold> female habitus, dorsal <bold>E</bold> female habitus, ventral <bold>F</bold> female habitus, lateral. Abbreviation: <abbrev xmlns:xlink="http://www.w3.org/1999/xlink" xlink:title="male clasping spines on tibia II" id="ABBRID0EXRAK" xlink:type="simple">TS</abbrev> = male clasping spines on tibia II. Scale bars: 0.50 (<bold>A–F</bold>).</p></caption><graphic xmlns:xlink="http://www.w3.org/1999/xlink" xlink:href="zookeys-1072-001-g021.jpg" position="float" orientation="portrait" xlink:type="simple" id="oo_612463.jpg"><uri content-type="original_file" xlink:type="simple">https://binary.pensoft.net/fig/612463</uri></graphic></fig><fig id="F22" position="float" orientation="portrait"><object-id xmlns:xlink="http://www.w3.org/1999/xlink" content-type="doi" xlink:type="simple">10.3897/zookeys.1072.67935.figure22</object-id><object-id xmlns:xlink="http://www.w3.org/1999/xlink" content-type="arpha" xlink:type="simple">31BF5A98-C57D-5279-B460-8B94AB7DFAA5</object-id><label>Figure 22.</label><caption><p><italic><tp:taxon-name><tp:taxon-name-part taxon-name-part-type="genus" reg="Swilda">Swilda</tp:taxon-name-part><tp:taxon-name-part taxon-name-part-type="species" reg="spinathoraxi">spinathoraxi</tp:taxon-name-part></tp:taxon-name></italic><bold>A</bold> male palp, prolateral <bold>B</bold> male palp, retrolateral <bold>C</bold> epigyne, ventral <bold>D</bold> vulva, ventral <bold>E</bold> vulva, dorsal. Abbreviations: <abbrev xmlns:xlink="http://www.w3.org/1999/xlink" xlink:title="cymbial apophysis" id="ABBRID0EKTAK" xlink:type="simple">CA</abbrev> = cymbial apophysis; <abbrev xmlns:xlink="http://www.w3.org/1999/xlink" xlink:title="copulatory ducts" id="ABBRID0EOTAK" xlink:type="simple">CD</abbrev> = copulatory ducts; <abbrev xmlns:xlink="http://www.w3.org/1999/xlink" xlink:title="conductor" id="ABBRID0ESTAK" xlink:type="simple">Co</abbrev> = conductor; <abbrev xmlns:xlink="http://www.w3.org/1999/xlink" xlink:title="copulatory opening" id="ABBRID0EWTAK" xlink:type="simple">CO</abbrev> = copulatory opening; <abbrev xmlns:xlink="http://www.w3.org/1999/xlink" xlink:title="cymbium" id="ABBRID0E1TAK" xlink:type="simple">Cy</abbrev> = cymbium; <abbrev xmlns:xlink="http://www.w3.org/1999/xlink" xlink:title="proximal cymbial process" id="ABBRID0E5TAK" xlink:type="simple">CP1</abbrev> = proximal cymbial process; <abbrev xmlns:xlink="http://www.w3.org/1999/xlink" xlink:title="distal cymbial process" id="ABBRID0ECUAK" xlink:type="simple">CP2</abbrev> = distal cymbial process; E = embolus; <abbrev xmlns:xlink="http://www.w3.org/1999/xlink" xlink:title="fertilisation ducts" id="ABBRID0EGUAK" xlink:type="simple">FD</abbrev> = fertilisation ducts; <abbrev xmlns:xlink="http://www.w3.org/1999/xlink" xlink:title="femur" id="ABBRID0EKUAK" xlink:type="simple">Fe</abbrev> = femur; <abbrev xmlns:xlink="http://www.w3.org/1999/xlink" xlink:title="median apophysis" id="ABBRID0EOUAK" xlink:type="simple">MA</abbrev> = median apophysis; <abbrev xmlns:xlink="http://www.w3.org/1999/xlink" xlink:title="patella" id="ABBRID0ESUAK" xlink:type="simple">Pa</abbrev> = patella; S = spermathecae; T = tegulum; <abbrev xmlns:xlink="http://www.w3.org/1999/xlink" xlink:title="tibia" id="ABBRID0EWUAK" xlink:type="simple">Ti</abbrev> = tibia. Scale bars: 0.10 (<bold>A–E</bold>).</p></caption><graphic xmlns:xlink="http://www.w3.org/1999/xlink" xlink:href="zookeys-1072-001-g022.jpg" position="float" orientation="portrait" xlink:type="simple" id="oo_612464.jpg"><uri content-type="original_file" xlink:type="simple">https://binary.pensoft.net/fig/612464</uri></graphic></fig><table-wrap id="T3" position="float" orientation="portrait"><label>Table A1.</label><caption><p>Uncorrected genetic pairwise distances (lower triangle) and standard errors (upper triangle) of a partial fragment of <abbrev xmlns:xlink="http://www.w3.org/1999/xlink" xlink:title="mitochondrial gene cytochrome c oxidase subunit I" id="ABBRID0EGXBK" xlink:type="simple">COI</abbrev> from ten species discussed in this text.</p></caption><table id="TID0EQTBI" rules="all"><tbody><tr><th rowspan="2" colspan="2">Species</th><th rowspan="2" colspan="1"/><th rowspan="1" colspan="2">1</th><th rowspan="1" colspan="1">2</th><th rowspan="1" colspan="2">3</th><th rowspan="1" colspan="2">4</th><th rowspan="1" colspan="1">5</th><th rowspan="1" colspan="2">6</th><th rowspan="1" colspan="1">7</th><th rowspan="1" colspan="2">8</th><th rowspan="1" colspan="2">9</th><th rowspan="1" colspan="2">10</th></tr><tr><th rowspan="1" colspan="1">♀</th><th rowspan="1" colspan="1">♂</th><th rowspan="1" colspan="1">♀</th><th rowspan="1" colspan="1">♀</th><th rowspan="1" colspan="1">♂</th><th rowspan="1" colspan="1">♀</th><th rowspan="1" colspan="1">♂</th><th rowspan="1" colspan="1">♀</th><th rowspan="1" colspan="1">♀</th><th rowspan="1" colspan="1">♂</th><th rowspan="1" colspan="1">♀</th><th rowspan="1" colspan="1">♀</th><th rowspan="1" colspan="1">♂J</th><th rowspan="1" colspan="1">♀</th><th rowspan="1" colspan="1">♂</th><th rowspan="1" colspan="1">♀</th><th rowspan="1" colspan="1">♂</th></tr><tr><td rowspan="2" colspan="1">1</td><td rowspan="2" colspan="1"><italic><tp:taxon-name><tp:taxon-name-part taxon-name-part-type="genus" reg="Patu">P.</tp:taxon-name-part><tp:taxon-name-part taxon-name-part-type="species" reg="dakou">dakou</tp:taxon-name-part></tp:taxon-name></italic> sp. nov.</td><td rowspan="1" colspan="1">♀</td><td rowspan="1" colspan="1"/><td rowspan="1" colspan="1">0.001</td><td rowspan="1" colspan="1">0.012</td><td rowspan="1" colspan="1">0.013</td><td rowspan="1" colspan="1">0.013</td><td rowspan="1" colspan="1">0.012</td><td rowspan="1" colspan="1">0.012</td><td rowspan="1" colspan="1">0.016</td><td rowspan="1" colspan="1">0.013</td><td rowspan="1" colspan="1">0.013</td><td rowspan="1" colspan="1">0.019</td><td rowspan="1" colspan="1">0.018</td><td rowspan="1" colspan="1">0.018</td><td rowspan="1" colspan="1">0.018</td><td rowspan="1" colspan="1">0.018</td><td rowspan="1" colspan="1">0.019</td><td rowspan="1" colspan="1">0.019</td></tr><tr><td rowspan="1" colspan="1">♂</td><td rowspan="1" colspan="1">0.002</td><td rowspan="1" colspan="1"/><td rowspan="1" colspan="1">0.012</td><td rowspan="1" colspan="1">0.013</td><td rowspan="1" colspan="1">0.013</td><td rowspan="1" colspan="1">0.012</td><td rowspan="1" colspan="1">0.012</td><td rowspan="1" colspan="1">0.016</td><td rowspan="1" colspan="1">0.013</td><td rowspan="1" colspan="1">0.013</td><td rowspan="1" colspan="1">0.019</td><td rowspan="1" colspan="1">0.018</td><td rowspan="1" colspan="1">0.018</td><td rowspan="1" colspan="1">0.018</td><td rowspan="1" colspan="1">0.018</td><td rowspan="1" colspan="1">0.019</td><td rowspan="1" colspan="1">0.019</td></tr><tr><td rowspan="1" colspan="1">2</td><td rowspan="1" colspan="1"><italic><tp:taxon-name><tp:taxon-name-part taxon-name-part-type="genus" reg="Patu">P.</tp:taxon-name-part><tp:taxon-name-part taxon-name-part-type="species" reg="jiangzhou">jiangzhou</tp:taxon-name-part></tp:taxon-name></italic> sp. nov.</td><td rowspan="1" colspan="1">♀</td><td rowspan="1" colspan="1">0.101</td><td rowspan="1" colspan="1">0.099</td><td rowspan="1" colspan="1"/><td rowspan="1" colspan="1">0.013</td><td rowspan="1" colspan="1">0.013</td><td rowspan="1" colspan="1">0.014</td><td rowspan="1" colspan="1">0.014</td><td rowspan="1" colspan="1">0.015</td><td rowspan="1" colspan="1">0.011</td><td rowspan="1" colspan="1">0.011</td><td rowspan="1" colspan="1">0.017</td><td rowspan="1" colspan="1">0.018</td><td rowspan="1" colspan="1">0.018</td><td rowspan="1" colspan="1">0.017</td><td rowspan="1" colspan="1">0.017</td><td rowspan="1" colspan="1">0.017</td><td rowspan="1" colspan="1">0.017</td></tr><tr><td rowspan="2" colspan="1">3</td><td rowspan="2" colspan="1">
                  <italic>
                    <tp:taxon-name><tp:taxon-name-part taxon-name-part-type="genus" reg="Patu">P.</tp:taxon-name-part><tp:taxon-name-part taxon-name-part-type="species" reg="jidanweishi">jidanweishi</tp:taxon-name-part></tp:taxon-name>
                  </italic>
                </td><td rowspan="1" colspan="1">♀</td><td rowspan="1" colspan="1">0.092</td><td rowspan="1" colspan="1">0.090</td><td rowspan="1" colspan="1">0.105</td><td rowspan="1" colspan="1"/><td rowspan="1" colspan="1">0.000</td><td rowspan="1" colspan="1">0.013</td><td rowspan="1" colspan="1">0.013</td><td rowspan="1" colspan="1">0.014</td><td rowspan="1" colspan="1">0.013</td><td rowspan="1" colspan="1">0.013</td><td rowspan="1" colspan="1">0.018</td><td rowspan="1" colspan="1">0.019</td><td rowspan="1" colspan="1">0.019</td><td rowspan="1" colspan="1">0.017</td><td rowspan="1" colspan="1">0.017</td><td rowspan="1" colspan="1">0.016</td><td rowspan="1" colspan="1">0.016</td></tr><tr><td rowspan="1" colspan="1">♂</td><td rowspan="1" colspan="1">0.092</td><td rowspan="1" colspan="1">0.090</td><td rowspan="1" colspan="1">0.105</td><td rowspan="1" colspan="1">0.000</td><td rowspan="1" colspan="1"/><td rowspan="1" colspan="1">0.013</td><td rowspan="1" colspan="1">0.013</td><td rowspan="1" colspan="1">0.014</td><td rowspan="1" colspan="1">0.013</td><td rowspan="1" colspan="1">0.013</td><td rowspan="1" colspan="1">0.018</td><td rowspan="1" colspan="1">0.019</td><td rowspan="1" colspan="1">0.019</td><td rowspan="1" colspan="1">0.017</td><td rowspan="1" colspan="1">0.017</td><td rowspan="1" colspan="1">0.016</td><td rowspan="1" colspan="1">0.016</td></tr><tr><td rowspan="2" colspan="1">4</td><td rowspan="2" colspan="1"><italic><tp:taxon-name><tp:taxon-name-part taxon-name-part-type="genus" reg="Patu">P.</tp:taxon-name-part><tp:taxon-name-part taxon-name-part-type="species" reg="nagarat">nagarat</tp:taxon-name-part></tp:taxon-name></italic> sp. nov.</td><td rowspan="1" colspan="1">♀</td><td rowspan="1" colspan="1">0.094</td><td rowspan="1" colspan="1">0.092</td><td rowspan="1" colspan="1">0.116</td><td rowspan="1" colspan="1">0.094</td><td rowspan="1" colspan="1">0.094</td><td rowspan="1" colspan="1"/><td rowspan="1" colspan="1">0.000</td><td rowspan="1" colspan="1">0.017</td><td rowspan="1" colspan="1">0.013</td><td rowspan="1" colspan="1">0.013</td><td rowspan="1" colspan="1">0.019</td><td rowspan="1" colspan="1">0.020</td><td rowspan="1" colspan="1">0.020</td><td rowspan="1" colspan="1">0.018</td><td rowspan="1" colspan="1">0.018</td><td rowspan="1" colspan="1">0.017</td><td rowspan="1" colspan="1">0.017</td></tr><tr><td rowspan="1" colspan="1">♂</td><td rowspan="1" colspan="1">0.094</td><td rowspan="1" colspan="1">0.092</td><td rowspan="1" colspan="1">0.116</td><td rowspan="1" colspan="1">0.094</td><td rowspan="1" colspan="1">0.094</td><td rowspan="1" colspan="1">0.000</td><td rowspan="1" colspan="1"/><td rowspan="1" colspan="1">0.017</td><td rowspan="1" colspan="1">0.013</td><td rowspan="1" colspan="1">0.013</td><td rowspan="1" colspan="1">0.019</td><td rowspan="1" colspan="1">0.020</td><td rowspan="1" colspan="1">0.020</td><td rowspan="1" colspan="1">0.018</td><td rowspan="1" colspan="1">0.018</td><td rowspan="1" colspan="1">0.017</td><td rowspan="1" colspan="1">0.017</td></tr><tr><td rowspan="1" colspan="1">5</td><td rowspan="1" colspan="1">
                  <italic>
                    <tp:taxon-name><tp:taxon-name-part taxon-name-part-type="genus" reg="Patu">P.</tp:taxon-name-part><tp:taxon-name-part taxon-name-part-type="species" reg="nigeri">nigeri</tp:taxon-name-part></tp:taxon-name>
                  </italic>
                </td><td rowspan="1" colspan="1">♀</td><td rowspan="1" colspan="1">0.129</td><td rowspan="1" colspan="1">0.127</td><td rowspan="1" colspan="1">0.141</td><td rowspan="1" colspan="1">0.107</td><td rowspan="1" colspan="1">0.107</td><td rowspan="1" colspan="1">0.146</td><td rowspan="1" colspan="1">0.146</td><td rowspan="1" colspan="1"/><td rowspan="1" colspan="1">0.015</td><td rowspan="1" colspan="1">0.015</td><td rowspan="1" colspan="1">0.018</td><td rowspan="1" colspan="1">0.019</td><td rowspan="1" colspan="1">0.019</td><td rowspan="1" colspan="1">0.018</td><td rowspan="1" colspan="1">0.018</td><td rowspan="1" colspan="1">0.017</td><td rowspan="1" colspan="1">0.017</td></tr><tr><td rowspan="2" colspan="1">6</td><td rowspan="2" colspan="1">
                  <italic>
                    <tp:taxon-name><tp:taxon-name-part taxon-name-part-type="genus" reg="Patu">P.</tp:taxon-name-part><tp:taxon-name-part taxon-name-part-type="species" reg="xiaoxiao">xiaoxiao</tp:taxon-name-part></tp:taxon-name>
                  </italic>
                </td><td rowspan="1" colspan="1">♀</td><td rowspan="1" colspan="1">0.092</td><td rowspan="1" colspan="1">0.090</td><td rowspan="1" colspan="1">0.073</td><td rowspan="1" colspan="1">0.092</td><td rowspan="1" colspan="1">0.092</td><td rowspan="1" colspan="1">0.099</td><td rowspan="1" colspan="1">0.099</td><td rowspan="1" colspan="1">0.121</td><td rowspan="1" colspan="1"/><td rowspan="1" colspan="1">0.002</td><td rowspan="1" colspan="1">0.017</td><td rowspan="1" colspan="1">0.019</td><td rowspan="1" colspan="1">0.019</td><td rowspan="1" colspan="1">0.016</td><td rowspan="1" colspan="1">0.016</td><td rowspan="1" colspan="1">0.017</td><td rowspan="1" colspan="1">0.017</td></tr><tr><td rowspan="1" colspan="1">♂</td><td rowspan="1" colspan="1">0.094</td><td rowspan="1" colspan="1">0.092</td><td rowspan="1" colspan="1">0.075</td><td rowspan="1" colspan="1">0.094</td><td rowspan="1" colspan="1">0.094</td><td rowspan="1" colspan="1">0.101</td><td rowspan="1" colspan="1">0.101</td><td rowspan="1" colspan="1">0.123</td><td rowspan="1" colspan="1">0.002</td><td rowspan="1" colspan="1"/><td rowspan="1" colspan="1">0.016</td><td rowspan="1" colspan="1">0.019</td><td rowspan="1" colspan="1">0.019</td><td rowspan="1" colspan="1">0.016</td><td rowspan="1" colspan="1">0.016</td><td rowspan="1" colspan="1">0.017</td><td rowspan="1" colspan="1">0.017</td></tr><tr><td rowspan="1" colspan="1">7</td><td rowspan="1" colspan="1"><italic><tp:taxon-name><tp:taxon-name-part taxon-name-part-type="genus" reg="Kirinua">K.</tp:taxon-name-part><tp:taxon-name-part taxon-name-part-type="species" reg="maguai">maguai</tp:taxon-name-part></tp:taxon-name></italic> sp. nov.</td><td rowspan="1" colspan="1">♀</td><td rowspan="1" colspan="1">0.197</td><td rowspan="1" colspan="1">0.195</td><td rowspan="1" colspan="1">0.169</td><td rowspan="1" colspan="1">0.189</td><td rowspan="1" colspan="1">0.189</td><td rowspan="1" colspan="1">0.203</td><td rowspan="1" colspan="1">0.203</td><td rowspan="1" colspan="1">0.181</td><td rowspan="1" colspan="1">0.163</td><td rowspan="1" colspan="1">0.165</td><td rowspan="1" colspan="1"/><td rowspan="1" colspan="1">0.016</td><td rowspan="1" colspan="1">0.016</td><td rowspan="1" colspan="1">0.016</td><td rowspan="1" colspan="1">0.016</td><td rowspan="1" colspan="1">0.017</td><td rowspan="1" colspan="1">0.017</td></tr><tr><td rowspan="2" colspan="1">8</td><td rowspan="2" colspan="1"><italic><tp:taxon-name><tp:taxon-name-part taxon-name-part-type="genus" reg="Kirinua">K.</tp:taxon-name-part><tp:taxon-name-part taxon-name-part-type="species" reg="yangshuo">yangshuo</tp:taxon-name-part></tp:taxon-name></italic> sp. nov.</td><td rowspan="1" colspan="1">♀</td><td rowspan="1" colspan="1">0.191</td><td rowspan="1" colspan="1">0.189</td><td rowspan="1" colspan="1">0.185</td><td rowspan="1" colspan="1">0.191</td><td rowspan="1" colspan="1">0.191</td><td rowspan="1" colspan="1">0.212</td><td rowspan="1" colspan="1">0.212</td><td rowspan="1" colspan="1">0.202</td><td rowspan="1" colspan="1">0.193</td><td rowspan="1" colspan="1">0.195</td><td rowspan="1" colspan="1">0.142</td><td rowspan="1" colspan="1"/><td rowspan="1" colspan="1">0.000</td><td rowspan="1" colspan="1">0.018</td><td rowspan="1" colspan="1">0.018</td><td rowspan="1" colspan="1">0.019</td><td rowspan="1" colspan="1">0.019</td></tr><tr><td rowspan="1" colspan="1">♂J</td><td rowspan="1" colspan="1">0.191</td><td rowspan="1" colspan="1">0.189</td><td rowspan="1" colspan="1">0.185</td><td rowspan="1" colspan="1">0.191</td><td rowspan="1" colspan="1">0.191</td><td rowspan="1" colspan="1">0.212</td><td rowspan="1" colspan="1">0.212</td><td rowspan="1" colspan="1">0.202</td><td rowspan="1" colspan="1">0.193</td><td rowspan="1" colspan="1">0.195</td><td rowspan="1" colspan="1">0.142</td><td rowspan="1" colspan="1">0.000</td><td rowspan="1" colspan="1"/><td rowspan="1" colspan="1">0.018</td><td rowspan="1" colspan="1">0.018</td><td rowspan="1" colspan="1">0.019</td><td rowspan="1" colspan="1">0.019</td></tr><tr><td rowspan="2" colspan="1">9</td><td rowspan="2" colspan="1">
                  <italic>
                    <tp:taxon-name><tp:taxon-name-part taxon-name-part-type="genus" reg="Swilda">S.</tp:taxon-name-part><tp:taxon-name-part taxon-name-part-type="species" reg="longtou">longtou</tp:taxon-name-part></tp:taxon-name>
                  </italic>
                </td><td rowspan="1" colspan="1">♀</td><td rowspan="1" colspan="1">0.187</td><td rowspan="1" colspan="1">0.185</td><td rowspan="1" colspan="1">0.161</td><td rowspan="1" colspan="1">0.165</td><td rowspan="1" colspan="1">0.165</td><td rowspan="1" colspan="1">0.183</td><td rowspan="1" colspan="1">0.183</td><td rowspan="1" colspan="1">0.177</td><td rowspan="1" colspan="1">0.155</td><td rowspan="1" colspan="1">0.157</td><td rowspan="1" colspan="1">0.146</td><td rowspan="1" colspan="1">0.187</td><td rowspan="1" colspan="1">0.187</td><td rowspan="1" colspan="1"/><td rowspan="1" colspan="1">0.000</td><td rowspan="1" colspan="1">0.013</td><td rowspan="1" colspan="1">0.013</td></tr><tr><td rowspan="1" colspan="1">♂</td><td rowspan="1" colspan="1">0.187</td><td rowspan="1" colspan="1">0.185</td><td rowspan="1" colspan="1">0.161</td><td rowspan="1" colspan="1">0.165</td><td rowspan="1" colspan="1">0.165</td><td rowspan="1" colspan="1">0.183</td><td rowspan="1" colspan="1">0.183</td><td rowspan="1" colspan="1">0.177</td><td rowspan="1" colspan="1">0.155</td><td rowspan="1" colspan="1">0.157</td><td rowspan="1" colspan="1">0.146</td><td rowspan="1" colspan="1">0.187</td><td rowspan="1" colspan="1">0.187</td><td rowspan="1" colspan="1">0.000</td><td rowspan="1" colspan="1"/><td rowspan="1" colspan="1">0.013</td><td rowspan="1" colspan="1">0.013</td></tr><tr><td rowspan="2" colspan="1">10</td><td rowspan="2" colspan="1">
                  <italic>
                    <tp:taxon-name><tp:taxon-name-part taxon-name-part-type="genus" reg="Swilda">S.</tp:taxon-name-part><tp:taxon-name-part taxon-name-part-type="species" reg="spinathoraxi">spinathoraxi</tp:taxon-name-part></tp:taxon-name>
                  </italic>
                </td><td rowspan="1" colspan="1">♀</td><td rowspan="1" colspan="1">0.199</td><td rowspan="1" colspan="1">0.197</td><td rowspan="1" colspan="1">0.153</td><td rowspan="1" colspan="1">0.149</td><td rowspan="1" colspan="1">0.149</td><td rowspan="1" colspan="1">0.179</td><td rowspan="1" colspan="1">0.179</td><td rowspan="1" colspan="1">0.168</td><td rowspan="1" colspan="1">0.155</td><td rowspan="1" colspan="1">0.157</td><td rowspan="1" colspan="1">0.167</td><td rowspan="1" colspan="1">0.197</td><td rowspan="1" colspan="1">0.197</td><td rowspan="1" colspan="1">0.103</td><td rowspan="1" colspan="1">0.103</td><td rowspan="1" colspan="1"/><td rowspan="1" colspan="1">0.002</td></tr><tr><td rowspan="1" colspan="1">♂</td><td rowspan="1" colspan="1">0.197</td><td rowspan="1" colspan="1">0.195</td><td rowspan="1" colspan="1">0.151</td><td rowspan="1" colspan="1">0.147</td><td rowspan="1" colspan="1">0.147</td><td rowspan="1" colspan="1">0.177</td><td rowspan="1" colspan="1">0.177</td><td rowspan="1" colspan="1">0.166</td><td rowspan="1" colspan="1">0.153</td><td rowspan="1" colspan="1">0.155</td><td rowspan="1" colspan="1">0.165</td><td rowspan="1" colspan="1">0.195</td><td rowspan="1" colspan="1">0.195</td><td rowspan="1" colspan="1">0.101</td><td rowspan="1" colspan="1">0.101</td><td rowspan="1" colspan="1">0.002</td><td rowspan="1" colspan="1"/></tr></tbody></table></table-wrap><fig id="F23" position="float" orientation="portrait"><object-id xmlns:xlink="http://www.w3.org/1999/xlink" content-type="doi" xlink:type="simple">10.3897/zookeys.1072.67935.figure23</object-id><object-id xmlns:xlink="http://www.w3.org/1999/xlink" content-type="arpha" xlink:type="simple">AA075F02-BF5C-50E0-9B73-59E9F1368418</object-id><label>Figure 23.</label><caption><p>Distribution records of fourteen species of genera <italic><tp:taxon-name><tp:taxon-name-part taxon-name-part-type="genus" reg="Patu">Patu</tp:taxon-name-part></tp:taxon-name></italic>, <italic><tp:taxon-name><tp:taxon-name-part taxon-name-part-type="genus" reg="Kirinua">Kirinua</tp:taxon-name-part></tp:taxon-name></italic> gen. nov. and <italic><tp:taxon-name><tp:taxon-name-part taxon-name-part-type="genus" reg="Swilda">Swilda</tp:taxon-name-part></tp:taxon-name></italic> gen. nov. in Asia <bold>1</bold><italic><tp:taxon-name><tp:taxon-name-part taxon-name-part-type="genus" reg="Patu">P.</tp:taxon-name-part><tp:taxon-name-part taxon-name-part-type="species" reg="catba">catba</tp:taxon-name-part></tp:taxon-name></italic> sp. nov. <bold>2</bold><italic><tp:taxon-name><tp:taxon-name-part taxon-name-part-type="genus" reg="Patu">P.</tp:taxon-name-part><tp:taxon-name-part taxon-name-part-type="species" reg="dakou">dakou</tp:taxon-name-part></tp:taxon-name></italic> sp. nov. <bold>3</bold><italic><tp:taxon-name><tp:taxon-name-part taxon-name-part-type="genus" reg="Patu">P.</tp:taxon-name-part><tp:taxon-name-part taxon-name-part-type="species" reg="damtao">damtao</tp:taxon-name-part></tp:taxon-name></italic> sp. nov. <bold>4</bold><italic><tp:taxon-name><tp:taxon-name-part taxon-name-part-type="genus" reg="Patu">P.</tp:taxon-name-part><tp:taxon-name-part taxon-name-part-type="species" reg="jiangzhou">jiangzhou</tp:taxon-name-part></tp:taxon-name></italic> sp. nov. <bold>5</bold><italic><tp:taxon-name><tp:taxon-name-part taxon-name-part-type="genus" reg="Patu">P.</tp:taxon-name-part><tp:taxon-name-part taxon-name-part-type="species" reg="jidanweishi">jidanweishi</tp:taxon-name-part></tp:taxon-name></italic><bold>6</bold><italic><tp:taxon-name><tp:taxon-name-part taxon-name-part-type="genus" reg="Patu">P.</tp:taxon-name-part><tp:taxon-name-part taxon-name-part-type="species" reg="nagarat">nagarat</tp:taxon-name-part></tp:taxon-name></italic> sp. nov. <bold>7</bold><italic><tp:taxon-name><tp:taxon-name-part taxon-name-part-type="genus" reg="Patu">P.</tp:taxon-name-part><tp:taxon-name-part taxon-name-part-type="species" reg="nigeri">nigeri</tp:taxon-name-part></tp:taxon-name></italic><bold>8</bold><italic><tp:taxon-name><tp:taxon-name-part taxon-name-part-type="genus" reg="Patu">P.</tp:taxon-name-part><tp:taxon-name-part taxon-name-part-type="species" reg="putao">putao</tp:taxon-name-part></tp:taxon-name></italic> sp. nov. <bold>9</bold><italic><tp:taxon-name><tp:taxon-name-part taxon-name-part-type="genus" reg="Patu">P.</tp:taxon-name-part><tp:taxon-name-part taxon-name-part-type="species" reg="qiqi">qiqi</tp:taxon-name-part></tp:taxon-name></italic><bold>10</bold><italic><tp:taxon-name><tp:taxon-name-part taxon-name-part-type="genus" reg="Patu">P.</tp:taxon-name-part><tp:taxon-name-part taxon-name-part-type="species" reg="xiaoxiao">xiaoxiao</tp:taxon-name-part></tp:taxon-name></italic><bold>11</bold><italic><tp:taxon-name><tp:taxon-name-part taxon-name-part-type="genus" reg="Kirinua">K.</tp:taxon-name-part><tp:taxon-name-part taxon-name-part-type="species" reg="maguai">maguai</tp:taxon-name-part></tp:taxon-name></italic> sp. nov. <bold>12</bold><italic><tp:taxon-name><tp:taxon-name-part taxon-name-part-type="genus" reg="Kirinua">K.</tp:taxon-name-part><tp:taxon-name-part taxon-name-part-type="species" reg="yangshuo">yangshuo</tp:taxon-name-part></tp:taxon-name></italic> sp. nov. <bold>13</bold><italic><tp:taxon-name><tp:taxon-name-part taxon-name-part-type="genus" reg="Swilda">S.</tp:taxon-name-part><tp:taxon-name-part taxon-name-part-type="species" reg="longtou">longtou</tp:taxon-name-part></tp:taxon-name></italic><bold>14</bold><italic><tp:taxon-name><tp:taxon-name-part taxon-name-part-type="genus" reg="Swilda">S.</tp:taxon-name-part><tp:taxon-name-part taxon-name-part-type="species" reg="spinathoraxi">spinathoraxi.</tp:taxon-name-part></tp:taxon-name></italic></p></caption><graphic xmlns:xlink="http://www.w3.org/1999/xlink" xlink:href="zookeys-1072-001-g023.jpg" position="float" orientation="portrait" xlink:type="simple" id="oo_612465.jpg"><uri content-type="original_file" xlink:type="simple">https://binary.pensoft.net/fig/612465</uri></graphic></fig></tp:treatment-sec><ref-list><ref id="B9"><mixed-citation xmlns:xlink="http://www.w3.org/1999/xlink" xlink:type="simple"><person-group><name name-style="western"><surname>Li</surname><given-names>Y</given-names></name><name name-style="western"><surname>Lin</surname><given-names>Y</given-names></name><name name-style="western"><surname>Li</surname><given-names>S</given-names></name></person-group> (<year>2020</year>) <article-title>A review of <italic><tp:taxon-name><tp:taxon-name-part taxon-name-part-type="genus">Crassignatha</tp:taxon-name-part></tp:taxon-name></italic> (<tp:taxon-name><tp:taxon-name-part taxon-name-part-type="order">Araneae</tp:taxon-name-part></tp:taxon-name>, <tp:taxon-name><tp:taxon-name-part taxon-name-part-type="family">Symphytognathidae</tp:taxon-name-part></tp:taxon-name>).</article-title><source>ZooKeys</source><volume>988</volume>: <fpage>63</fpage>–<lpage>128</lpage>. <ext-link xlink:type="simple" ext-link-type="doi" xlink:href="10.3897/zookeys.988.56188">https://doi.org/10.3897/zookeys.988.56188</ext-link></mixed-citation></ref><ref id="B16"><mixed-citation xmlns:xlink="http://www.w3.org/1999/xlink" xlink:type="simple"><person-group><name name-style="western"><surname>Miller</surname><given-names>JA</given-names></name><name name-style="western"><surname>Griswold</surname><given-names>CE</given-names></name><name name-style="western"><surname>Yin</surname><given-names>CM</given-names></name></person-group> (<year>2009</year>) <article-title>The symphytognathoid spiders of the Gaoligongshan, Yunnan, China (<tp:taxon-name><tp:taxon-name-part taxon-name-part-type="order">Araneae</tp:taxon-name-part></tp:taxon-name>, <tp:taxon-name><tp:taxon-name-part taxon-name-part-type="superfamily">Araneoidea</tp:taxon-name-part></tp:taxon-name>): Systematics and diversity of micro-orbweavers.</article-title><source>ZooKeys</source><volume>11</volume>: <fpage>9</fpage>–<lpage>195</lpage>. <ext-link xlink:type="simple" ext-link-type="doi" xlink:href="10.3897/zookeys.11.160Rivera-Quiroz">https://doi.org/10.3897/zookeys.11.160Rivera-Quiroz</ext-link> FA, Petcharad B, Miller JA (2021) First records and three new species of the family <tp:taxon-name><tp:taxon-name-part taxon-name-part-type="family">Symphytognathidae</tp:taxon-name-part></tp:taxon-name> (<tp:taxon-name><tp:taxon-name-part taxon-name-part-type="class">Arachnida</tp:taxon-name-part></tp:taxon-name>, <tp:taxon-name><tp:taxon-name-part taxon-name-part-type="order">Araneae</tp:taxon-name-part></tp:taxon-name>) from Thailand, and the circumscription of the genus <italic><tp:taxon-name><tp:taxon-name-part taxon-name-part-type="genus">Crassignatha</tp:taxon-name-part></tp:taxon-name></italic> Wunderlich, 1995. ZooKeys 1012: 21–53. <ext-link xlink:type="simple" ext-link-type="doi" xlink:href="10.3897/zookeys.1012.57047">https://doi.org/10.3897/zookeys.1012.57047</ext-link></mixed-citation></ref></ref-list></tp:taxon-treatment>
