# Supplementary material for: Taxonomic study on fourteen symphytognathid species from Asia (Araneae, Symphytognathidae)
Source: Zookeys. 2021 Nov 19;1072:1–47. doi: 10.3897/zookeys.1072.67935 (PMC8626413; doi:10.3897/zookeys.1072.67935)
Supplement: XML Treatment for Swilda longtou [file zookeys.1072.67935-treatment16.xml]

<!DOCTYPE tp:taxon-treatment
  PUBLIC "-//TaxonX//DTD Taxonomic Treatment Publishing DTD v0 20100105//EN" "tax-treatment-NSO.dtd">
<tp:taxon-treatment xmlns:tp="http://www.plazi.org/taxpub"><tp:treatment-meta><kwd-group><label>Taxon classification</label><kwd>
                <named-content content-type="kingdom">Animalia</named-content>
              </kwd><kwd>
                <named-content content-type="order">Araneae</named-content>
              </kwd><kwd>
                <named-content content-type="family">Symphytognathidae</named-content>
              </kwd></kwd-group><mixed-citation publication-type="journal"><person-group><name><surname>Li</surname><given-names>Ya</given-names></name><name><surname>Li</surname><given-names>Shuqiang</given-names></name><name><surname>Lin</surname><given-names>Yucheng</given-names></name></person-group><article-title>Taxonomic study on fourteen symphytognathid species from Asia (<tp:taxon-name><tp:taxon-name-part taxon-name-part-type="order">Araneae</tp:taxon-name-part></tp:taxon-name>, <tp:taxon-name><tp:taxon-name-part taxon-name-part-type="family">Symphytognathidae</tp:taxon-name-part></tp:taxon-name>)</article-title><source>Zookeys</source><day>19</day><month>11</month><year>2021</year><volume>1072</volume><fpage>1</fpage><lpage>47</lpage><pub-id pub-id-type="doi">10.3897/zookeys.1072.67935</pub-id></mixed-citation></tp:treatment-meta><tp:nomenclature><tp:taxon-name>
              <object-id xmlns:xlink="http://www.w3.org/1999/xlink" content-type="arpha" xlink:type="simple">E0140CAF-0FC6-5BB9-AE05-A1CFA24E89BE</object-id>
              <tp:taxon-name-part taxon-name-part-type="genus" reg="Swilda">Swilda</tp:taxon-name-part>
              <tp:taxon-name-part taxon-name-part-type="species" reg="longtou">longtou</tp:taxon-name-part>
            </tp:taxon-name><tp:taxon-authority>, (Miller et al., 2009)</tp:taxon-authority><tp:taxon-status xmlns:xlink="http://www.w3.org/1999/xlink" xlink:type="simple">comb. nov.</tp:taxon-status><xref ref-type="fig" rid="F19">Figures 19</xref><xref ref-type="fig" rid="F20">, 20</xref><xref ref-type="fig" rid="F23">, 23</xref><tp:nomenclature-citation-list><tp:nomenclature-citation><tp:taxon-name>
                  <tp:taxon-name-part taxon-name-part-type="genus" reg="Crassignatha">Crassignatha</tp:taxon-name-part>
                  <tp:taxon-name-part taxon-name-part-type="species" reg="longtou">longtou</tp:taxon-name-part>
                </tp:taxon-name><comment>Miller, Griswold &amp; Yin, 2009: 76, figs 89E, F, 90A–C, 91A–F and 92A–D (♀).</comment></tp:nomenclature-citation></tp:nomenclature-citation-list></tp:nomenclature><tp:treatment-sec sec-type="type material" id="SECID0EA6DI"><title>Type material.</title><p><bold><italic>Holotype</italic></bold> ♀ (CASENT 9029292, <named-content xmlns:xlink="http://www.w3.org/1999/xlink" content-type="dwc:institutional_code" xlink:type="simple">HNU</named-content>) and <bold><italic>paratypes</italic></bold> 3♀, 1 juv. (CASENT 9020733, <named-content xmlns:xlink="http://www.w3.org/1999/xlink" content-type="dwc:institutional_code" xlink:type="simple">HNU</named-content>), 2♀ (CASENT 9020732, <named-content xmlns:xlink="http://www.w3.org/1999/xlink" content-type="dwc:institutional_code" xlink:type="simple">HNU</named-content>) <bold>China</bold>: Yunnan Province, 10 km of W Nujiang on Shibali Rd., N fork, Yamu He, Gaoligongshan, moist earthen embankments (<named-content xmlns:xlink="http://www.w3.org/1999/xlink" content-type="dwc:verbatimCoordinates" xlink:type="simple"><named-content content-type="geo-json" specific-use="{&#34;type&#34;:&#34;Point&#34;,&#34;coordinates&#34;:[98.822400,27.137950]}" id="NCID0EMAAK" xlink:type="simple">27.13795°N, 98.82240°E</named-content></named-content>; 1850 m alt.), 25.IV.2004, C. Griswold leg.; 1♀ (CASENT 9020740, <named-content xmlns:xlink="http://www.w3.org/1999/xlink" content-type="dwc:institutional_code" xlink:type="simple">HNU</named-content>): Yunnan Province, Fugong County, 4.5 km N of Aludi Village, 22.1 km N of Fugong, in stream gorge (<named-content xmlns:xlink="http://www.w3.org/1999/xlink" content-type="dwc:verbatimCoordinates" xlink:type="simple"><named-content content-type="geo-json" specific-use="{&#34;type&#34;:&#34;Point&#34;,&#34;coordinates&#34;:[98.871620,26.108290]}" id="NCID0E3AAK" xlink:type="simple">26.10829°N, 98.87162°E</named-content></named-content>; 1250 m alt.), 23.IV.2004, C. Griswold leg.</p></tp:treatment-sec><tp:treatment-sec sec-type="material" id="SECID0EBBAK"><title>Other material examined.</title><p>5♂, 10♀ (<abbrev xmlns:xlink="http://www.w3.org/1999/xlink" content-type="institution" xlink:title="Natural History Museum of Sichuan University, Chengdu, China" id="ABBRID0EHBAK" xlink:type="simple">NHMSU</abbrev>-HA112) <bold>China</bold>: Yunnan Province, 10 km of W of Nujiang on Shibali Rd., N fork, Yamu He, Gaoligongshan, moist earthen embankments (<named-content xmlns:xlink="http://www.w3.org/1999/xlink" content-type="dwc:verbatimCoordinates" xlink:type="simple"><named-content content-type="geo-json" specific-use="{&#34;type&#34;:&#34;Point&#34;,&#34;coordinates&#34;:[98.822400,27.137950]}" id="NCID0ERBAK" xlink:type="simple">27.13795°N, 98.82240°E</named-content></named-content>; 1850 m alt.), 19.VIII.2018, Y. Lin et al. leg.; 1♂ (<abbrev xmlns:xlink="http://www.w3.org/1999/xlink" content-type="institution" xlink:title="Natural History Museum of Sichuan University, Chengdu, China" id="ABBRID0EWBAK" xlink:type="simple">NHMSU</abbrev>-HA112) and 1♀ (<abbrev xmlns:xlink="http://www.w3.org/1999/xlink" content-type="institution" xlink:title="Natural History Museum of Sichuan University, Chengdu, China" id="ABBRID0E2BAK" xlink:type="simple">NHMSU</abbrev>-HA112) used for sequencing, GenBank: <ext-link xmlns:xlink="http://www.w3.org/1999/xlink" ext-link-type="gen" xlink:href="MW970249" xlink:type="simple">MW970249</ext-link> &amp; <ext-link xmlns:xlink="http://www.w3.org/1999/xlink" ext-link-type="gen" xlink:href="MW970241" xlink:type="simple">MW970241</ext-link>, same data as for preceding. 5♂, 11♀ (<abbrev xmlns:xlink="http://www.w3.org/1999/xlink" content-type="institution" xlink:title="Natural History Museum of Sichuan University, Chengdu, China" id="ABBRID0EKCAK" xlink:type="simple">NHMSU</abbrev>-HA111): Yunnan Province, Fugong County, Shilajia Village, Yamu He (<named-content xmlns:xlink="http://www.w3.org/1999/xlink" content-type="dwc:verbatimCoordinates" xlink:type="simple"><named-content content-type="geo-json" specific-use="{&#34;type&#34;:&#34;Point&#34;,&#34;coordinates&#34;:[98.826250,27.134400]}" id="NCID0ESCAK" xlink:type="simple">27.13440°N, 98.82625°E</named-content></named-content>; 1792 m alt.), 19.VIII.2018, Y. Lin et al. leg.</p></tp:treatment-sec><tp:treatment-sec sec-type="diagnosis" id="SECID0EXCAK"><title>Diagnosis.</title><p>The male of <italic><tp:taxon-name><tp:taxon-name-part taxon-name-part-type="genus" reg="Swilda">S.</tp:taxon-name-part><tp:taxon-name-part taxon-name-part-type="species" reg="longtou">longtou</tp:taxon-name-part></tp:taxon-name></italic> can be distinguished from that of <italic><tp:taxon-name><tp:taxon-name-part taxon-name-part-type="genus" reg="Swilda">S.</tp:taxon-name-part><tp:taxon-name-part taxon-name-part-type="species" reg="spinathoraxi">spinathoraxi</tp:taxon-name-part></tp:taxon-name></italic> by the larger proximal cymbial process (<abbrev xmlns:xlink="http://www.w3.org/1999/xlink" xlink:title="proximal cymbial process" id="ABBRID0ETDAK" xlink:type="simple">CP1</abbrev>), the human-ear-shaped median apophysis and the wider and longer conductor (Fig. <xref ref-type="fig" rid="F20">20A</xref>) vs. needle-like proximal cymbial process (<abbrev xmlns:xlink="http://www.w3.org/1999/xlink" xlink:title="proximal cymbial process" id="ABBRID0E2DAK" xlink:type="simple">CP1</abbrev>), mastoid median apophysis and narrower and shorter conductor (Fig. <xref ref-type="fig" rid="F21">21A</xref>). The female differs by the separated copulatory openings, spermathecae separated by less than one diameter in <italic><tp:taxon-name><tp:taxon-name-part taxon-name-part-type="genus" reg="Swilda">S.</tp:taxon-name-part><tp:taxon-name-part taxon-name-part-type="species" reg="longtou">longtou</tp:taxon-name-part></tp:taxon-name></italic> vs. adjacent copulatory openings, spermathecae separated by more than one diameter in <italic><tp:taxon-name><tp:taxon-name-part taxon-name-part-type="genus" reg="Swilda">S.</tp:taxon-name-part><tp:taxon-name-part taxon-name-part-type="species" reg="spinathoraxi">spinathoraxi</tp:taxon-name-part></tp:taxon-name></italic> (cf. Figs <xref ref-type="fig" rid="F20">20E and F</xref> and <xref ref-type="fig" rid="F22">22D and E</xref>).</p><p><bold>Male</bold> (<abbrev xmlns:xlink="http://www.w3.org/1999/xlink" content-type="institution" xlink:title="Natural History Museum of Sichuan University, Chengdu, China" id="ABBRID0EFFAK" xlink:type="simple">NHMSU</abbrev>-HA112). Total length 0.68. Carapace 0.32 long, 0.36 wide, 0.36 high. Clypeus 0.16 high. Sternum 0.24 long, 0.24 wide. Abdomen 0.44 long, 0.44 wide, 0.48 high. Length of legs: I 1.24 (0.38, 0.14, 0.30, 0.20, 0.22); II 1.00 (0.30, 0.12, 0.22, 0.16, 0.20); III 0.80 (0.20, 0.10, 0.18, 0.14, 0.18); IV 0.96 (0.26, 0.12, 0.24, 0.18, 0.16).</p><p><bold>Somatic characters</bold> (Fig. <xref ref-type="fig" rid="F19">19A–C</xref>). <bold><italic>Colouration</italic></bold>: carapace and sternum dark brown. Chelicerae, endites and labium brown. Abdomen pale dorsally, fuscous laterally and ventrally. <bold><italic>Prosoma</italic></bold>: <abbrev xmlns:xlink="http://www.w3.org/1999/xlink" xlink:title="posterior median eyes" id="ABBRID0EYFAK" xlink:type="simple">PME</abbrev> separated by ~ ¾ their diameter. <abbrev xmlns:xlink="http://www.w3.org/1999/xlink" xlink:title="anterior lateral eyes" id="ABBRID0E3FAK" xlink:type="simple">ALE</abbrev> protruded, <abbrev xmlns:xlink="http://www.w3.org/1999/xlink" xlink:title="posterior eye row" id="ABBRID0EAGAK" xlink:type="simple">PER</abbrev> slightly recurved. Cervical groove distinct, thoracic fovea shallow. Sternum slightly plump, surface coarse with pits, truncated posteriorly. <bold><italic>Legs</italic></bold>: light brown, distal tibia darker, femora I and II slightly swollen basally. Patella with 1 long dorso-distal seta. Tibia I and II with 2 long dorsal setae, 1 on tibia III and IV. Tibia II with 1 large subdisto-ventral spine. <bold><italic>Opisthosoma</italic></bold>: spherical in dorsal view, with sparse, long setae, with a posterolateral scutum. Spinnerets brown, surrounded by a circular plate.</p><p><bold><italic>Palp</italic></bold> (Fig. <xref ref-type="fig" rid="F20">20A</xref> and <xref ref-type="fig" rid="F20">B</xref>): bulb oblate, ~ 1/3 size of carapace. Cymbium broad retrolaterally, with 2 sclerotised processes, large proximally (<abbrev xmlns:xlink="http://www.w3.org/1999/xlink" xlink:title="proximal cymbial process" id="ABBRID0EVGAK" xlink:type="simple">CP1</abbrev>) and small distally (<abbrev xmlns:xlink="http://www.w3.org/1999/xlink" xlink:title="distal cymbial process" id="ABBRID0EZGAK" xlink:type="simple">CP2</abbrev>). Tegulum smooth. Median apophysis human-ear-shaped. Conductor large, longer than wide, basally constricted, distally curved. Sperm duct originates at prolateral base of bulb, embedded in the bulb. Embolus long, tubular, strongly sclerotised, mesally curved and distally extended below apex of cymbium.</p><p><bold>Female</bold> (<abbrev xmlns:xlink="http://www.w3.org/1999/xlink" content-type="institution" xlink:title="Natural History Museum of Sichuan University, Chengdu, China" id="ABBRID0EBHAK" xlink:type="simple">NHMSU</abbrev>-HA112). Total length 0.92. Carapace 0.36 long, 0.36 wide, 0.32 high. Clypeus 0.16 high. Sternum 0.24 long, 0.24 wide. Abdomen 0.56 long, 0.56 wide, 0.64 high. Length of legs: I 1.10 (0.28, 0.14, 0.30, 0.18, 0.20); II 0.96 (0.22, 0.14, 0.22, 0.16, 0.22); III 0.88 (0.22, 0.12, 0.20, 0.12, 0.22); IV 0.94 (0.28, 0.10, 0.22, 0.14, 0.20).</p><p><bold>Somatic characters</bold> (Fig. <xref ref-type="fig" rid="F19">19D–F</xref>). Habitus features and modifications as in male, but without postero-lateral scutum.</p><p><bold><italic>Epigyne</italic></bold> (Fig. <xref ref-type="fig" rid="F20">20C–F</xref>): sclerotised, with 2 macrosetae and some setae (Fig. <xref ref-type="fig" rid="F20">20C</xref>). Internal structures faintly visible via translucent cuticle. Globular spermathecae separated by slightly less than one diameter. Fertilisation ducts short, originating anterolaterally on spermathecae. Copulatory ducts long, arising postero-laterally on spermathecae, coiling 1¼ times around spermathecae from copulatory openings.</p></tp:treatment-sec><tp:treatment-sec sec-type="distribution" id="SECID0E4HAK"><title>Distribution.</title><p>China (Yunnan) (Fig. <xref ref-type="fig" rid="F23">23</xref>).</p></tp:treatment-sec><tp:treatment-sec><!--Section generated to contain objects referenced in tp:taxon-treatment.--><fig id="F19" position="float" orientation="portrait"><object-id xmlns:xlink="http://www.w3.org/1999/xlink" content-type="doi" xlink:type="simple">10.3897/zookeys.1072.67935.figure19</object-id><object-id xmlns:xlink="http://www.w3.org/1999/xlink" content-type="arpha" xlink:type="simple">E782D942-F7A2-59E8-AE1D-892099AEFE50</object-id><label>Figure 19.</label><caption><p><italic><tp:taxon-name><tp:taxon-name-part taxon-name-part-type="genus" reg="Swilda">Swilda</tp:taxon-name-part><tp:taxon-name-part taxon-name-part-type="species" reg="longtou">longtou</tp:taxon-name-part></tp:taxon-name></italic><bold>A</bold> male habitus, dorsal <bold>B</bold> male habitus, ventral <bold>C</bold> male habitus, lateral <bold>D</bold> female habitus, dorsal <bold>E</bold> female habitus, ventral <bold>F</bold> female habitus, lateral. Abbreviation: <abbrev xmlns:xlink="http://www.w3.org/1999/xlink" xlink:title="male clasping spines on tibia II" id="ABBRID0ETODI" xlink:type="simple">TS</abbrev> = male clasping spines on tibia II. Scale bars: 0.50 (<bold>A–F</bold>).</p></caption><graphic xmlns:xlink="http://www.w3.org/1999/xlink" xlink:href="zookeys-1072-001-g019.jpg" position="float" orientation="portrait" xlink:type="simple" id="oo_612461.jpg"><uri content-type="original_file" xlink:type="simple">https://binary.pensoft.net/fig/612461</uri></graphic></fig><fig id="F20" position="float" orientation="portrait"><object-id xmlns:xlink="http://www.w3.org/1999/xlink" content-type="doi" xlink:type="simple">10.3897/zookeys.1072.67935.figure20</object-id><object-id xmlns:xlink="http://www.w3.org/1999/xlink" content-type="arpha" xlink:type="simple">0F652EAE-FD9A-5560-8C33-1D9581ED16D2</object-id><label>Figure 20.</label><caption><p><italic><tp:taxon-name><tp:taxon-name-part taxon-name-part-type="genus" reg="Swilda">Swilda</tp:taxon-name-part><tp:taxon-name-part taxon-name-part-type="species" reg="longtou">longtou</tp:taxon-name-part></tp:taxon-name></italic><bold>A</bold> male palp, prolateral <bold>B</bold> male palp, retrolateral <bold>C</bold> epigyne, ventral <bold>D</bold> epigyne, lateral <bold>E</bold> vulva, ventral <bold>F</bold> vulva, dorsal. Abbreviations: <abbrev xmlns:xlink="http://www.w3.org/1999/xlink" xlink:title="cymbial apophysis" id="ABBRID0E4PDI" xlink:type="simple">CA</abbrev> = cymbial apophysis; <abbrev xmlns:xlink="http://www.w3.org/1999/xlink" xlink:title="copulatory ducts" id="ABBRID0EBQDI" xlink:type="simple">CD</abbrev> = copulatory ducts; <abbrev xmlns:xlink="http://www.w3.org/1999/xlink" xlink:title="conductor" id="ABBRID0EFQDI" xlink:type="simple">Co</abbrev> = conductor; <abbrev xmlns:xlink="http://www.w3.org/1999/xlink" xlink:title="copulatory opening" id="ABBRID0EJQDI" xlink:type="simple">CO</abbrev> = copulatory opening; <abbrev xmlns:xlink="http://www.w3.org/1999/xlink" xlink:title="cymbium" id="ABBRID0ENQDI" xlink:type="simple">Cy</abbrev> = cymbium; <abbrev xmlns:xlink="http://www.w3.org/1999/xlink" xlink:title="proximal cymbial process" id="ABBRID0ERQDI" xlink:type="simple">CP1</abbrev> = proximal cymbial process; <abbrev xmlns:xlink="http://www.w3.org/1999/xlink" xlink:title="distal cymbial process" id="ABBRID0EVQDI" xlink:type="simple">CP2</abbrev> = distal cymbial process; E = embolus; <abbrev xmlns:xlink="http://www.w3.org/1999/xlink" xlink:title="fertilisation ducts" id="ABBRID0EZQDI" xlink:type="simple">FD</abbrev> = fertilisation ducts; <abbrev xmlns:xlink="http://www.w3.org/1999/xlink" xlink:title="femur" id="ABBRID0E4QDI" xlink:type="simple">Fe</abbrev> = femur; <abbrev xmlns:xlink="http://www.w3.org/1999/xlink" xlink:title="median apophysis" id="ABBRID0EBRDI" xlink:type="simple">MA</abbrev> = median apophysis; <abbrev xmlns:xlink="http://www.w3.org/1999/xlink" xlink:title="patella" id="ABBRID0EFRDI" xlink:type="simple">Pa</abbrev> = patella; S = spermathecae; T = tegulum; <abbrev xmlns:xlink="http://www.w3.org/1999/xlink" xlink:title="tibia" id="ABBRID0EJRDI" xlink:type="simple">Ti</abbrev> = tibia. Scale bars: 0.10 (<bold>A–F</bold>).</p></caption><graphic xmlns:xlink="http://www.w3.org/1999/xlink" xlink:href="zookeys-1072-001-g020.jpg" position="float" orientation="portrait" xlink:type="simple" id="oo_612462.jpg"><uri content-type="original_file" xlink:type="simple">https://binary.pensoft.net/fig/612462</uri></graphic></fig><fig id="F23" position="float" orientation="portrait"><object-id xmlns:xlink="http://www.w3.org/1999/xlink" content-type="doi" xlink:type="simple">10.3897/zookeys.1072.67935.figure23</object-id><object-id xmlns:xlink="http://www.w3.org/1999/xlink" content-type="arpha" xlink:type="simple">AA075F02-BF5C-50E0-9B73-59E9F1368418</object-id><label>Figure 23.</label><caption><p>Distribution records of fourteen species of genera <italic><tp:taxon-name><tp:taxon-name-part taxon-name-part-type="genus" reg="Patu">Patu</tp:taxon-name-part></tp:taxon-name></italic>, <italic><tp:taxon-name><tp:taxon-name-part taxon-name-part-type="genus" reg="Kirinua">Kirinua</tp:taxon-name-part></tp:taxon-name></italic> gen. nov. and <italic><tp:taxon-name><tp:taxon-name-part taxon-name-part-type="genus" reg="Swilda">Swilda</tp:taxon-name-part></tp:taxon-name></italic> gen. nov. in Asia <bold>1</bold><italic><tp:taxon-name><tp:taxon-name-part taxon-name-part-type="genus" reg="Patu">P.</tp:taxon-name-part><tp:taxon-name-part taxon-name-part-type="species" reg="catba">catba</tp:taxon-name-part></tp:taxon-name></italic> sp. nov. <bold>2</bold><italic><tp:taxon-name><tp:taxon-name-part taxon-name-part-type="genus" reg="Patu">P.</tp:taxon-name-part><tp:taxon-name-part taxon-name-part-type="species" reg="dakou">dakou</tp:taxon-name-part></tp:taxon-name></italic> sp. nov. <bold>3</bold><italic><tp:taxon-name><tp:taxon-name-part taxon-name-part-type="genus" reg="Patu">P.</tp:taxon-name-part><tp:taxon-name-part taxon-name-part-type="species" reg="damtao">damtao</tp:taxon-name-part></tp:taxon-name></italic> sp. nov. <bold>4</bold><italic><tp:taxon-name><tp:taxon-name-part taxon-name-part-type="genus" reg="Patu">P.</tp:taxon-name-part><tp:taxon-name-part taxon-name-part-type="species" reg="jiangzhou">jiangzhou</tp:taxon-name-part></tp:taxon-name></italic> sp. nov. <bold>5</bold><italic><tp:taxon-name><tp:taxon-name-part taxon-name-part-type="genus" reg="Patu">P.</tp:taxon-name-part><tp:taxon-name-part taxon-name-part-type="species" reg="jidanweishi">jidanweishi</tp:taxon-name-part></tp:taxon-name></italic><bold>6</bold><italic><tp:taxon-name><tp:taxon-name-part taxon-name-part-type="genus" reg="Patu">P.</tp:taxon-name-part><tp:taxon-name-part taxon-name-part-type="species" reg="nagarat">nagarat</tp:taxon-name-part></tp:taxon-name></italic> sp. nov. <bold>7</bold><italic><tp:taxon-name><tp:taxon-name-part taxon-name-part-type="genus" reg="Patu">P.</tp:taxon-name-part><tp:taxon-name-part taxon-name-part-type="species" reg="nigeri">nigeri</tp:taxon-name-part></tp:taxon-name></italic><bold>8</bold><italic><tp:taxon-name><tp:taxon-name-part taxon-name-part-type="genus" reg="Patu">P.</tp:taxon-name-part><tp:taxon-name-part taxon-name-part-type="species" reg="putao">putao</tp:taxon-name-part></tp:taxon-name></italic> sp. nov. <bold>9</bold><italic><tp:taxon-name><tp:taxon-name-part taxon-name-part-type="genus" reg="Patu">P.</tp:taxon-name-part><tp:taxon-name-part taxon-name-part-type="species" reg="qiqi">qiqi</tp:taxon-name-part></tp:taxon-name></italic><bold>10</bold><italic><tp:taxon-name><tp:taxon-name-part taxon-name-part-type="genus" reg="Patu">P.</tp:taxon-name-part><tp:taxon-name-part taxon-name-part-type="species" reg="xiaoxiao">xiaoxiao</tp:taxon-name-part></tp:taxon-name></italic><bold>11</bold><italic><tp:taxon-name><tp:taxon-name-part taxon-name-part-type="genus" reg="Kirinua">K.</tp:taxon-name-part><tp:taxon-name-part taxon-name-part-type="species" reg="maguai">maguai</tp:taxon-name-part></tp:taxon-name></italic> sp. nov. <bold>12</bold><italic><tp:taxon-name><tp:taxon-name-part taxon-name-part-type="genus" reg="Kirinua">K.</tp:taxon-name-part><tp:taxon-name-part taxon-name-part-type="species" reg="yangshuo">yangshuo</tp:taxon-name-part></tp:taxon-name></italic> sp. nov. <bold>13</bold><italic><tp:taxon-name><tp:taxon-name-part taxon-name-part-type="genus" reg="Swilda">S.</tp:taxon-name-part><tp:taxon-name-part taxon-name-part-type="species" reg="longtou">longtou</tp:taxon-name-part></tp:taxon-name></italic><bold>14</bold><italic><tp:taxon-name><tp:taxon-name-part taxon-name-part-type="genus" reg="Swilda">S.</tp:taxon-name-part><tp:taxon-name-part taxon-name-part-type="species" reg="spinathoraxi">spinathoraxi.</tp:taxon-name-part></tp:taxon-name></italic></p></caption><graphic xmlns:xlink="http://www.w3.org/1999/xlink" xlink:href="zookeys-1072-001-g023.jpg" position="float" orientation="portrait" xlink:type="simple" id="oo_612465.jpg"><uri content-type="original_file" xlink:type="simple">https://binary.pensoft.net/fig/612465</uri></graphic></fig><fig id="F21" position="float" orientation="portrait"><object-id xmlns:xlink="http://www.w3.org/1999/xlink" content-type="doi" xlink:type="simple">10.3897/zookeys.1072.67935.figure21</object-id><object-id xmlns:xlink="http://www.w3.org/1999/xlink" content-type="arpha" xlink:type="simple">3E563CD2-FD63-5C09-A110-358BD6DDF3B8</object-id><label>Figure 21.</label><caption><p><italic><tp:taxon-name><tp:taxon-name-part taxon-name-part-type="genus" reg="Swilda">Swilda</tp:taxon-name-part><tp:taxon-name-part taxon-name-part-type="species" reg="spinathoraxi">spinathoraxi</tp:taxon-name-part></tp:taxon-name></italic><bold>A</bold> male habitus, dorsal <bold>B</bold> male habitus, ventral <bold>C</bold> male habitus, lateral <bold>D</bold> female habitus, dorsal <bold>E</bold> female habitus, ventral <bold>F</bold> female habitus, lateral. Abbreviation: <abbrev xmlns:xlink="http://www.w3.org/1999/xlink" xlink:title="male clasping spines on tibia II" id="ABBRID0EXRAK" xlink:type="simple">TS</abbrev> = male clasping spines on tibia II. Scale bars: 0.50 (<bold>A–F</bold>).</p></caption><graphic xmlns:xlink="http://www.w3.org/1999/xlink" xlink:href="zookeys-1072-001-g021.jpg" position="float" orientation="portrait" xlink:type="simple" id="oo_612463.jpg"><uri content-type="original_file" xlink:type="simple">https://binary.pensoft.net/fig/612463</uri></graphic></fig><fig id="F22" position="float" orientation="portrait"><object-id xmlns:xlink="http://www.w3.org/1999/xlink" content-type="doi" xlink:type="simple">10.3897/zookeys.1072.67935.figure22</object-id><object-id xmlns:xlink="http://www.w3.org/1999/xlink" content-type="arpha" xlink:type="simple">31BF5A98-C57D-5279-B460-8B94AB7DFAA5</object-id><label>Figure 22.</label><caption><p><italic><tp:taxon-name><tp:taxon-name-part taxon-name-part-type="genus" reg="Swilda">Swilda</tp:taxon-name-part><tp:taxon-name-part taxon-name-part-type="species" reg="spinathoraxi">spinathoraxi</tp:taxon-name-part></tp:taxon-name></italic><bold>A</bold> male palp, prolateral <bold>B</bold> male palp, retrolateral <bold>C</bold> epigyne, ventral <bold>D</bold> vulva, ventral <bold>E</bold> vulva, dorsal. Abbreviations: <abbrev xmlns:xlink="http://www.w3.org/1999/xlink" xlink:title="cymbial apophysis" id="ABBRID0EKTAK" xlink:type="simple">CA</abbrev> = cymbial apophysis; <abbrev xmlns:xlink="http://www.w3.org/1999/xlink" xlink:title="copulatory ducts" id="ABBRID0EOTAK" xlink:type="simple">CD</abbrev> = copulatory ducts; <abbrev xmlns:xlink="http://www.w3.org/1999/xlink" xlink:title="conductor" id="ABBRID0ESTAK" xlink:type="simple">Co</abbrev> = conductor; <abbrev xmlns:xlink="http://www.w3.org/1999/xlink" xlink:title="copulatory opening" id="ABBRID0EWTAK" xlink:type="simple">CO</abbrev> = copulatory opening; <abbrev xmlns:xlink="http://www.w3.org/1999/xlink" xlink:title="cymbium" id="ABBRID0E1TAK" xlink:type="simple">Cy</abbrev> = cymbium; <abbrev xmlns:xlink="http://www.w3.org/1999/xlink" xlink:title="proximal cymbial process" id="ABBRID0E5TAK" xlink:type="simple">CP1</abbrev> = proximal cymbial process; <abbrev xmlns:xlink="http://www.w3.org/1999/xlink" xlink:title="distal cymbial process" id="ABBRID0ECUAK" xlink:type="simple">CP2</abbrev> = distal cymbial process; E = embolus; <abbrev xmlns:xlink="http://www.w3.org/1999/xlink" xlink:title="fertilisation ducts" id="ABBRID0EGUAK" xlink:type="simple">FD</abbrev> = fertilisation ducts; <abbrev xmlns:xlink="http://www.w3.org/1999/xlink" xlink:title="femur" id="ABBRID0EKUAK" xlink:type="simple">Fe</abbrev> = femur; <abbrev xmlns:xlink="http://www.w3.org/1999/xlink" xlink:title="median apophysis" id="ABBRID0EOUAK" xlink:type="simple">MA</abbrev> = median apophysis; <abbrev xmlns:xlink="http://www.w3.org/1999/xlink" xlink:title="patella" id="ABBRID0ESUAK" xlink:type="simple">Pa</abbrev> = patella; S = spermathecae; T = tegulum; <abbrev xmlns:xlink="http://www.w3.org/1999/xlink" xlink:title="tibia" id="ABBRID0EWUAK" xlink:type="simple">Ti</abbrev> = tibia. Scale bars: 0.10 (<bold>A–E</bold>).</p></caption><graphic xmlns:xlink="http://www.w3.org/1999/xlink" xlink:href="zookeys-1072-001-g022.jpg" position="float" orientation="portrait" xlink:type="simple" id="oo_612464.jpg"><uri content-type="original_file" xlink:type="simple">https://binary.pensoft.net/fig/612464</uri></graphic></fig></tp:treatment-sec></tp:taxon-treatment>
